# Supplementary material for: Ionic contrast across a lipid membrane for Debye length extension: towards an ultimate bioelectronic transducer
Source: Nat Commun. 2021 Jun 18;12:3741. doi: 10.1038/s41467-021-24122-8 (PMC8213817; doi:10.1038/s41467-021-24122-8)
Supplement: Supplementary file 2 — Source Data [file 41467_2021_24122_MOESM2_ESM.xlsx]

## Sheet: Fig.2b
time	dV_TG
0.16	0
0.38	0.00016
0.59	6e-05
0.81	0.00025
1.02	0.00014
1.24	0.0003
1.45	0.00048
1.67	0.00051
1.89	0.00055
2.1	0.00059
2.32	0.00061
2.53	0.00074
2.75	0.00076
2.96	0.0006
3.18	0.00078
3.39	0.00069
3.61	0.00076
3.82	0.00063
4.04	0.00071
4.25	0.00069
4.47	0.00076
4.68	0.00075
4.9	0.00089
5.11	0.00073
5.33	0.00069
5.54	0.00082
5.76	0.00071
5.98	0.00082
6.19	0.00082
6.41	0.00095
6.62	0.00099
6.84	0.00081
7.05	0.00093
7.27	0.00084
7.48	0.00096
7.7	0.00099
7.91	0.00099
8.13	0.00091
8.34	0.00103
8.56	0.00103
8.78	0.00101
8.99	0.00116
9.21	0.00099
9.42	0.00097
9.64	0.00094
9.85	0.00101
10.07	0.00088
10.28	0.00099
10.5	0.00106
10.71	0.00092
10.93	0.00097
11.14	0.00097
11.36	0.00095
11.57	0.00093
11.79	0.00093
12	0.00114
12.22	0.00098
12.43	0.00107
12.65	0.00111
12.86	0.00098
13.08	0.00094
13.29	0.00101
13.51	0.00086
13.73	0.0009
13.94	0.001
14.16	0.00065
14.37	0.00077
14.59	0.001
14.8	0.00085
15.02	0.00093
15.24	0.0009
15.46	0.00099
15.67	0.00079
15.89	0.00098
16.1	0.00097
16.32	0.00096
16.53	0.001
16.75	0.00112
16.96	0.00109
17.18	0.0011
17.39	0.00112
17.61	0.00118
17.82	0.0011
18.04	0.0012
18.25	0.00107
18.47	0.00098
18.68	0.00101
18.9	0.00108
19.11	0.00135
19.33	0.0011
19.54	0.00089
19.76	0.00095
19.98	0.00096
20.19	0.00092
20.41	0.00082
20.62	0.001
20.84	0.00115
21.05	0.00108
21.27	0.00105
21.48	0.00111
21.7	0.00107
21.91	0.00103
22.13	0.00106
22.34	0.00103
22.56	0.00097
22.77	0.00116
22.99	0.00112
23.2	0.00103
23.42	0.00096
23.64	0.00101
23.86	0.00093
24.07	0.00107
24.29	0.00109
24.5	0.00113
24.72	0.00102
24.93	0.00107
25.15	0.00093
25.36	0.00118
25.58	0.00099
25.79	0.00116
26.01	0.00105
26.22	0.0011
26.44	0.00113
26.65	0.0011
26.87	0.00108
27.08	0.00114
27.3	0.00109
27.52	0.00091
27.73	0.00082
27.95	0.00094
28.16	0.00094
28.38	0.00068
28.59	0.00085
28.81	0.00093
29.02	0.00085
29.24	0.00078
29.45	0.00095
29.67	0.00084
29.88	0.00078
30.11	0.00072
30.32	0.00076
30.54	0.00097
30.75	0.00082
30.97	0.00089
31.18	2e-05
31.4	-0.00086
31.61	-0.00135
31.83	-0.0016
32.05	-0.00169
32.27	-0.00174
32.48	-0.00195
32.7	-0.0021
32.91	-0.00225
33.13	-0.00221
33.34	-0.00221
33.56	-0.00228
33.77	-0.00248
33.99	-0.00226
34.2	-0.00242
34.42	-0.00247
34.63	-0.00259
34.86	-0.00255
35.07	-0.00244
35.29	-0.00252
35.5	-0.00261
35.72	-0.0027
35.93	-0.00269
36.15	-0.00277
36.36	-0.00281
36.58	-0.00272
36.79	-0.00274
37.01	-0.00271
37.23	-0.00298
37.44	-0.00308
37.66	-0.00315
37.87	-0.00303
38.09	-0.00304
38.3	-0.0031
38.52	-0.00298
38.73	-0.00299
38.95	-0.00281
39.17	-0.00299
39.39	-0.00266
39.6	-0.00287
39.82	-0.00298
40.03	-0.00294
40.25	-0.00272
40.46	-0.00272
40.68	-0.00289
40.89	-0.00278
41.11	-0.00282
41.32	-0.00292
41.54	-0.00279
41.75	-0.00281
41.97	-0.0027
42.19	-0.00263
42.4	-0.00255
42.62	-0.00276
42.83	-0.0024
43.05	-0.00228
43.26	-0.00215
43.48	-0.00209
43.69	-0.00192
43.91	-0.00205
44.12	-0.00194
44.34	-0.00189
44.55	-0.00205
44.77	-0.00178
44.98	-0.0019
45.2	-0.00203
45.41	-0.00164
45.63	-0.00172
45.84	-0.00183
46.06	-0.00167
46.27	-0.00171
46.49	-0.00158
46.71	-0.00173
46.92	-0.00166
47.14	-0.00134
47.36	-0.00144
47.57	-0.00137
47.79	-0.00145
48	-0.00135
48.22	-0.00137
48.43	-0.00142
48.65	-0.00129
48.86	-0.00106
49.08	-0.00109
49.3	-0.00108
49.52	-0.00111
49.73	-0.00107
49.95	-0.00073
50.16	-0.00089
50.38	-0.00063
50.59	-0.00074
50.81	-0.0006
51.02	-0.00066
51.24	-0.00057
51.45	-0.00062
51.67	-0.00049
51.88	-0.00056
52.1	-0.0006
52.32	-0.00036
52.53	-0.00046
52.75	-0.00037
52.96	-0.00028
53.18	-0.00028
53.39	-0.00032
53.61	-0.00029
53.82	-0.00023
54.04	-0.00017
54.25	-0.00022
54.47	-0.00031
54.68	-0.00024
54.9	-8e-05
55.11	7e-05
55.33	-7e-05
55.54	8e-05
55.76	0
55.98	0.0001
56.19	7e-05
56.41	3e-05
56.62	0.00029
56.83	-5e-05
57.05	-0.00023
57.26	-5e-05
57.48	-0.00012
57.69	2e-05
57.91	4e-05
58.12	-5e-05
58.34	0.00028
58.55	0.00014
58.77	9e-05
58.99	-0.00022
59.2	-0.00012
59.42	0
59.63	7e-05
59.85	3e-05
60.06	4e-05
60.28	4e-05
60.49	-0.00012
60.71	-0.00012
60.92	-0.00014
61.14	-9e-05
61.35	8e-05
61.57	0
61.78	-0.00029
62	-0.0002
62.21	-0.00025
62.43	-8e-05
62.65	-6e-05
62.86	-4e-05
63.08	-5e-05
63.29	-0.00011
63.51	0
63.72	-0.00011
63.94	-9e-05
64.15	0.00015
64.37	5e-05
64.58	-1e-05
64.8	6e-05
65.01	6e-05
65.23	0.00026
65.45	0.00012
65.67	0.0002
65.88	9e-05
66.1	-3e-05
66.31	0.00011
66.53	0.00017
66.74	0.00015
66.96	0.00017
67.17	0.00012
67.39	4e-05
67.6	0.00016
67.82	5e-05
68.03	0
68.25	0.00022
68.46	0.00013
68.68	-1e-05
68.89	0.00014
69.11	0.00016
69.32	0.00038
69.54	0.00043
69.75	0.00053
69.97	0.00038
70.18	0.0001
70.4	5e-05
70.61	2e-05
70.83	0.00025
71.04	0.0001
71.26	3e-05
71.48	-0.00025
71.69	-0.00097
71.91	-0.00174
72.12	-0.00274
72.34	-0.00416
72.55	-0.00565
72.77	-0.00815
72.99	-0.01225
73.2	-0.01442
73.42	-0.01563
73.63	-0.01623
73.85	-0.01646
74.06	-0.017
74.28	-0.01747
74.49	-0.01779
74.71	-0.01804
74.92	-0.01853
75.14	-0.01895
75.35	-0.01925
75.57	-0.01955
75.78	-0.02004
76	-0.02031
76.21	-0.02047
76.43	-0.02071
76.65	-0.02111
76.86	-0.02134
77.08	-0.02165
77.29	-0.02183
77.51	-0.02211
77.72	-0.02227
77.94	-0.02264
78.15	-0.02286
78.37	-0.02321
78.58	-0.02358
78.8	-0.02372
79.01	-0.02403
79.23	-0.02408
79.44	-0.02437
79.66	-0.02465
79.87	-0.02485
80.09	-0.02512
80.3	-0.02535
80.52	-0.02566
80.73	-0.02565
80.95	-0.0259
81.16	-0.02609
81.38	-0.02613
81.59	-0.02628
81.81	-0.02657
82.02	-0.02677
82.24	-0.02699
82.45	-0.02705
82.67	-0.02731
82.88	-0.02756
83.11	-0.02766
83.32	-0.02792
83.54	-0.02799
83.75	-0.02814
83.97	-0.02829
84.18	-0.0284
84.4	-0.02858
84.61	-0.02877
84.83	-0.02894
85.04	-0.02904
85.26	-0.02932
85.48	-0.02946
85.69	-0.02957
85.91	-0.02983
86.13	-0.02992
86.34	-0.03006
86.56	-0.03023
86.77	-0.03032
86.99	-0.03055
87.2	-0.03069
87.42	-0.03082
87.64	-0.03093
87.86	-0.03106
88.07	-0.0311
88.29	-0.03127
88.5	-0.03119
88.72	-0.03154
88.93	-0.03157
89.15	-0.0319
89.36	-0.03196
89.58	-0.03218
89.79	-0.03242
90.01	-0.03257
90.23	-0.03284
90.44	-0.03277
90.66	-0.03307
90.87	-0.03334
91.09	-0.03336
91.3	-0.0334
91.52	-0.03347
91.73	-0.03364
91.95	-0.03378
92.16	-0.03401
92.38	-0.03422
92.59	-0.03421
92.81	-0.03466
93.02	-0.03469
93.24	-0.03467
93.45	-0.03487
93.67	-0.03506
93.88	-0.03527
94.1	-0.03532
94.32	-0.03537
94.53	-0.03549
94.75	-0.03563
94.96	-0.0356
95.18	-0.03584
95.39	-0.03592
95.61	-0.03612
95.82	-0.03608
96.04	-0.03627
96.25	-0.03644
96.47	-0.03664
96.69	-0.03682
96.9	-0.03697
97.12	-0.03702
97.33	-0.03724
97.55	-0.0373
97.77	-0.03733
97.98	-0.03735
98.2	-0.03763
98.41	-0.03772
98.63	-0.03771
98.84	-0.03788
99.06	-0.03783
99.28	-0.0379
99.49	-0.03823
99.71	-0.03821
99.92	-0.03837
100.14	-0.03853
100.35	-0.03852
100.57	-0.03859
100.78	-0.03884
101	-0.0389
101.21	-0.039
101.43	-0.03906
101.64	-0.03923
101.86	-0.03929
102.07	-0.03928
102.29	-0.03942
102.5	-0.03953
102.72	-0.0396
102.94	-0.03975
103.15	-0.03991
103.37	-0.03993
103.58	-0.04019
103.8	-0.04011
104.02	-0.04014
104.23	-0.04029
104.45	-0.04054
104.66	-0.04056
104.88	-0.04066
105.09	-0.04085
105.31	-0.04094
105.52	-0.04093
105.74	-0.04111
105.96	-0.04111
106.17	-0.04109
106.39	-0.04122
106.6	-0.04132
106.82	-0.0414
107.03	-0.0414
107.25	-0.04157
107.46	-0.0417
107.68	-0.04185
107.9	-0.04184
108.11	-0.04193
108.33	-0.04185
108.55	-0.04193
108.76	-0.04207
108.98	-0.04216
109.19	-0.04219
109.41	-0.04234
109.62	-0.04227
109.84	-0.04236
110.05	-0.04252
110.28	-0.0425
110.49	-0.04264
110.71	-0.04274
110.92	-0.04276
111.14	-0.04309
111.35	-0.0429
111.57	-0.04295
111.78	-0.04298
112	-0.04313
112.21	-0.04317
112.43	-0.0433
112.64	-0.04322
112.86	-0.04324
113.07	-0.04314
113.29	-0.04337
113.5	-0.04345
113.72	-0.04359
113.93	-0.04375
114.15	-0.04373
114.36	-0.04384
114.58	-0.04401
114.79	-0.04406
115.01	-0.0441
115.23	-0.04407
115.44	-0.04415
115.66	-0.04419
115.87	-0.04431
116.09	-0.04426
116.3	-0.04441
116.52	-0.04432
116.73	-0.04437
116.95	-0.04451
117.16	-0.04448
117.39	-0.04445
117.6	-0.04474
117.82	-0.04477
118.03	-0.04489
118.25	-0.04463
118.46	-0.04476
118.68	-0.04486
118.9	-0.04508
119.11	-0.04514
119.33	-0.04515
119.54	-0.04521
119.76	-0.04531
119.97	-0.04533
120.19	-0.0454
120.4	-0.04558
120.62	-0.04561
120.83	-0.04559
121.05	-0.04571
121.26	-0.04585
121.48	-0.04597
121.69	-0.04595
121.91	-0.04608
122.12	-0.04618
122.34	-0.04628
122.55	-0.04624
122.77	-0.04633
122.98	-0.04631
123.2	-0.04635
123.41	-0.04635
123.63	-0.04649
123.84	-0.04649
124.06	-0.04657
124.27	-0.04661
124.49	-0.04672
124.7	-0.04667
124.92	-0.04671
125.13	-0.04678
125.35	-0.04685
125.57	-0.04691
125.78	-0.04689
126	-0.04689
126.21	-0.04697
126.43	-0.04707
126.64	-0.04701
126.86	-0.04695
127.07	-0.04696
127.29	-0.04702
127.5	-0.04719
127.72	-0.04713
127.93	-0.04727
128.15	-0.04722
128.36	-0.04722
128.58	-0.04723
128.8	-0.04723
129.01	-0.04741
129.23	-0.04742
129.44	-0.0474
129.66	-0.04749
129.87	-0.04747
130.09	-0.04738
130.3	-0.04764
130.52	-0.04773
130.73	-0.04753
130.95	-0.04772
131.16	-0.04766
131.38	-0.04792
131.59	-0.04782
131.81	-0.04786
132.02	-0.04784
132.24	-0.04787
132.45	-0.04793
132.67	-0.04798
132.88	-0.0479
133.1	-0.04787
133.32	-0.04799
133.53	-0.0481
133.75	-0.04813
133.96	-0.04833
134.18	-0.04843
134.39	-0.04837
134.61	-0.04839
134.82	-0.04841
135.04	-0.04844
135.25	-0.04848
135.47	-0.04857
135.68	-0.04872
135.9	-0.04859
136.12	-0.04864
136.33	-0.04878
136.55	-0.04873
136.77	-0.04885
136.98	-0.0489
137.2	-0.04892
137.41	-0.04873
137.63	-0.04887
137.84	-0.04903
138.06	-0.04886
138.27	-0.04903
138.49	-0.04897
138.7	-0.04903
138.92	-0.04909
139.13	-0.04909
139.35	-0.04915
139.57	-0.04916
139.78	-0.04916
140	-0.04908
140.21	-0.04908
140.43	-0.04916
140.64	-0.04918
140.86	-0.0492
141.07	-0.04944
141.29	-0.04931
141.5	-0.04934
141.72	-0.04941
141.93	-0.0494
142.15	-0.04939
142.36	-0.04937
142.58	-0.04946
142.79	-0.04945
143.01	-0.04955
143.23	-0.0495
143.44	-0.04961
143.66	-0.04961
143.87	-0.04969
144.09	-0.04964
144.3	-0.04974
144.52	-0.04966
144.73	-0.04972
144.95	-0.04956
145.16	-0.04978
145.38	-0.04977
145.59	-0.0498
145.81	-0.04962
146.02	-0.04981
146.24	-0.04967
146.45	-0.04984
146.67	-0.04971
146.88	-0.04987
147.1	-0.05004
147.32	-0.05002
147.53	-0.04996
147.75	-0.05008
147.96	-0.05004
148.18	-0.0501
148.39	-0.05006
148.61	-0.05013
148.82	-0.05023
149.04	-0.05045
149.26	-0.05027
149.48	-0.05024
149.69	-0.05039
149.91	-0.05029
150.12	-0.0505
150.34	-0.0505
150.55	-0.0504
150.77	-0.05043
150.99	-0.05045
151.2	-0.05031
151.42	-0.05044
151.63	-0.05052
151.85	-0.05065
152.06	-0.05077
152.28	-0.05086
152.5	-0.05072
152.71	-0.05064
152.93	-0.05065
153.15	-0.05066
153.36	-0.05066
153.57	-0.05053
153.79	-0.05067
154	-0.0507
154.22	-0.05074
154.44	-0.0508
154.66	-0.05056
154.87	-0.05073
155.09	-0.05067
155.3	-0.05056
155.52	-0.05058
155.73	-0.05053
155.95	-0.05071
156.16	-0.05069
156.38	-0.05071
156.59	-0.05083
156.81	-0.0508
157.02	-0.05077
157.24	-0.05078
157.45	-0.05086
157.67	-0.05095
157.88	-0.05092
158.1	-0.05085
158.32	-0.05088
158.53	-0.05078
158.75	-0.05086
158.96	-0.05087
159.18	-0.05076
159.39	-0.0509
159.61	-0.05089
159.82	-0.05093
160.04	-0.051
160.25	-0.05095
160.47	-0.05111
160.68	-0.05109
160.9	-0.05115
161.11	-0.05118
161.33	-0.05106
161.54	-0.05117
161.76	-0.05123
161.98	-0.05122
162.19	-0.05126
162.41	-0.05131
162.62	-0.05139
162.84	-0.05136
163.05	-0.05149
163.27	-0.05152
163.48	-0.05126
163.7	-0.05132
163.91	-0.05137
164.13	-0.05135
164.34	-0.05147
164.56	-0.05152
164.77	-0.05144
164.99	-0.05146
165.2	-0.05164
165.42	-0.05146
165.63	-0.05157
165.85	-0.05144
166.07	-0.05166
166.28	-0.05169
166.5	-0.05169
166.71	-0.05161
166.93	-0.05155
167.14	-0.05167
167.36	-0.0518
167.57	-0.05164
167.79	-0.05166
168	-0.05162
168.22	-0.05178
168.43	-0.05185
168.65	-0.05196
168.86	-0.05184
169.08	-0.05185
169.29	-0.05188
169.51	-0.052
169.73	-0.0519
169.94	-0.05198
170.16	-0.05185
170.38	-0.0519
170.59	-0.0519
170.81	-0.05192
171.02	-0.05195
171.24	-0.05192
171.45	-0.05178
171.67	-0.05187
171.88	-0.05191
172.1	-0.05188
172.32	-0.05185
172.53	-0.05194
172.75	-0.05216
172.96	-0.05213
173.18	-0.05207
173.39	-0.05202
173.61	-0.05204
173.82	-0.05222
174.04	-0.05202
174.25	-0.05219
174.47	-0.05204
174.68	-0.05193
174.9	-0.052
175.11	-0.05207
175.33	-0.05205
175.54	-0.05212
175.76	-0.05197
175.98	-0.05207
176.19	-0.05203
176.41	-0.05215
176.62	-0.05215
176.84	-0.05209
177.05	-0.05215
177.27	-0.05218
177.48	-0.05212
177.7	-0.0521
177.91	-0.0521
178.13	-0.05195
178.34	-0.05203
178.56	-0.05201
178.78	-0.05206
179	-0.05201
179.21	-0.05197
179.43	-0.05194
179.64	-0.05184
179.86	-0.05209
180.07	-0.0521
180.29	-0.05197
180.5	-0.05198
180.72	-0.05211
180.93	-0.05214
181.15	-0.05212
181.36	-0.05226
181.58	-0.05217
181.79	-0.05218
182.01	-0.05223
182.23	-0.05223
182.44	-0.0523
182.66	-0.05221
182.87	-0.05214
183.09	-0.05214
183.3	-0.05205
183.52	-0.05214
183.73	-0.05204
183.95	-0.05217
184.16	-0.05229
184.38	-0.05228
184.59	-0.05239
184.81	-0.05239
185.02	-0.05243
185.24	-0.05232
185.45	-0.05248
185.67	-0.05244
185.88	-0.05239
186.1	-0.05237
186.32	-0.05231
186.53	-0.05236
186.75	-0.05232
186.96	-0.05236
187.18	-0.0522
187.39	-0.05234
187.61	-0.05253
187.82	-0.05257
188.04	-0.05256
188.25	-0.05255
188.47	-0.05264
188.69	-0.05262
188.9	-0.05266
189.12	-0.05264
189.33	-0.0526
189.55	-0.05246
189.76	-0.05255
189.98	-0.05267
190.19	-0.05269
190.41	-0.05267
190.62	-0.05273
190.84	-0.05272
191.05	-0.05282
191.27	-0.05266
191.48	-0.05276
191.7	-0.05266
191.91	-0.05264
192.13	-0.05252
192.34	-0.05261
192.56	-0.05274
192.77	-0.05267
192.99	-0.05259
193.2	-0.0526
193.42	-0.05269
193.63	-0.0528
193.85	-0.05267
194.07	-0.05274
194.28	-0.05269
194.5	-0.05275
194.71	-0.05281
194.93	-0.05257
195.14	-0.0528
195.36	-0.05288
195.57	-0.05269
195.79	-0.05263
196	-0.0527
196.22	-0.0527
196.43	-0.05282
196.65	-0.05282
196.86	-0.05274
197.08	-0.05281
197.29	-0.05267
197.51	-0.05286
197.73	-0.05267
197.94	-0.05273
198.16	-0.05285
198.38	-0.05275
198.59	-0.05274
198.81	-0.05278
199.02	-0.05269
199.24	-0.0526
199.45	-0.05264
199.67	-0.05291
199.88	-0.05291
200.1	-0.05307
200.32	-0.05312
200.53	-0.05295
200.75	-0.05307
200.97	-0.05306
201.19	-0.05303
201.4	-0.05312
201.62	-0.05298
201.83	-0.05297
202.05	-0.05287
202.27	-0.05298
202.48	-0.05304
202.7	-0.05279
202.91	-0.05285
203.13	-0.05297
203.34	-0.05294
203.56	-0.05301
203.77	-0.05299
203.99	-0.05293
204.2	-0.05289
204.42	-0.05299
204.63	-0.05282
204.85	-0.05277
205.07	-0.05286
205.28	-0.05297
205.5	-0.05282
205.71	-0.05296
205.93	-0.05305
206.14	-0.05299
206.36	-0.05322
206.57	-0.05325
206.79	-0.05324
207	-0.05331
207.22	-0.0533
207.43	-0.05306
207.65	-0.05316
207.87	-0.05309
208.09	-0.05316
208.3	-0.05306
208.52	-0.05313
208.73	-0.05309
208.95	-0.05301
209.16	-0.05295
209.38	-0.05307
209.59	-0.05321
209.81	-0.05328
210.02	-0.05336
210.24	-0.05315
210.45	-0.05307
210.68	-0.05318
210.89	-0.05302
211.11	-0.05322
211.32	-0.05316
211.54	-0.05332
211.75	-0.05305
211.97	-0.0531
212.18	-0.05317
212.4	-0.05326
212.61	-0.05325
212.83	-0.05338
213.04	-0.05336
213.26	-0.05332
213.48	-0.0532
213.69	-0.05336
213.91	-0.05337
214.12	-0.05331
214.34	-0.05338
214.55	-0.05335
214.77	-0.05343
214.98	-0.05331
215.2	-0.05333
215.41	-0.05333
215.63	-0.05333
215.85	-0.05346
216.06	-0.05336
216.28	-0.05328
216.49	-0.05336
216.71	-0.0532
216.92	-0.05331
217.14	-0.05329
217.35	-0.05329
217.57	-0.05343
217.78	-0.05344
218	-0.05344
218.21	-0.05357
218.43	-0.05343
218.65	-0.0533
218.86	-0.05327
219.08	-0.05333
219.29	-0.05328
219.51	-0.0532
219.72	-0.05326
219.94	-0.05324
220.15	-0.05324
220.37	-0.05314
220.58	-0.0532
220.8	-0.05329
221.01	-0.05333
221.23	-0.05343
221.44	-0.05342
221.66	-0.05332
221.87	-0.0534
222.09	-0.05335
222.3	-0.05344
222.52	-0.0534
222.73	-0.05336
222.95	-0.05325
223.16	-0.05346
223.38	-0.05345
223.59	-0.05343
223.81	-0.05339
224.03	-0.0534
224.24	-0.05355
224.46	-0.05348
224.67	-0.05367
224.89	-0.0535
225.1	-0.05348
225.32	-0.05342
225.54	-0.05348
225.75	-0.05355
225.97	-0.05345
226.19	-0.05342
226.41	-0.05333
226.62	-0.05333
226.84	-0.05341
227.05	-0.05365
227.27	-0.05368
227.48	-0.0535
227.7	-0.05358
227.91	-0.05346
228.13	-0.05342
228.34	-0.05349
228.56	-0.05354
228.78	-0.05338
228.99	-0.05355
229.21	-0.05369
229.42	-0.0537
229.64	-0.05363
229.85	-0.05351
230.07	-0.05343
230.28	-0.05368
230.5	-0.05351
230.72	-0.05345
230.94	-0.0535
231.15	-0.05336
231.37	-0.05352
231.58	-0.0535
231.8	-0.05339
232.01	-0.05338
232.23	-0.05329
232.44	-0.05333
232.66	-0.05316
232.87	-0.05324
233.09	-0.05336
233.3	-0.0533
233.52	-0.05324
233.73	-0.05346
233.95	-0.05345
234.16	-0.05338
234.38	-0.0533
234.59	-0.05325
234.81	-0.05326
235.02	-0.05328
235.24	-0.05326
235.45	-0.05331
235.67	-0.05323
235.88	-0.05311
236.11	-0.05325
236.32	-0.05317
236.54	-0.05332
236.75	-0.0532
236.97	-0.05328
237.18	-0.05336
237.4	-0.05327
237.61	-0.05336
237.83	-0.05324
238.04	-0.05323
238.26	-0.05348
238.48	-0.05336
238.69	-0.05355
238.91	-0.05341
239.12	-0.05345
239.34	-0.05328
239.55	-0.05341
239.77	-0.05333
239.99	-0.05332
240.2	-0.05332
240.42	-0.0534
240.63	-0.05335
240.85	-0.05331
241.06	-0.0534
241.28	-0.05313
241.49	-0.05322
241.71	-0.05328
241.92	-0.05329
242.14	-0.05312
242.35	-0.05316
242.57	-0.05325
242.78	-0.05326
243	-0.05328
243.21	-0.05337
243.43	-0.05313
243.64	-0.05304
243.86	-0.053
244.07	-0.05297
244.29	-0.05306
244.5	-0.05296
244.72	-0.05289
244.94	-0.05294
245.15	-0.05294
245.37	-0.05298
245.58	-0.05301
245.8	-0.05299
246.01	-0.05299
246.23	-0.05309
246.44	-0.05316
246.66	-0.053
246.88	-0.05293
247.09	-0.05312
247.31	-0.05288
247.52	-0.05295
247.74	-0.05305
247.95	-0.05309
248.17	-0.05321
248.38	-0.05301
248.6	-0.05302
248.82	-0.05313
249.03	-0.05305
249.25	-0.05319
249.46	-0.05307
249.68	-0.05317
249.89	-0.05304
250.11	-0.053
250.32	-0.05287
250.54	-0.053
250.75	-0.05303
250.97	-0.05294
251.19	-0.05301
251.4	-0.05297
251.62	-0.05299
251.83	-0.05314
252.05	-0.05314
252.26	-0.05322
252.48	-0.05315
252.69	-0.05305
252.91	-0.05313
253.12	-0.05302
253.34	-0.05326
253.56	-0.05315
253.77	-0.05318
253.99	-0.05323
254.21	-0.05301
254.42	-0.05321
254.64	-0.05316
254.85	-0.05322
255.07	-0.05313
255.28	-0.05322
255.5	-0.05327
255.71	-0.05319
255.93	-0.05324
256.14	-0.05314
256.36	-0.05309
256.57	-0.05301
256.79	-0.05312
257.01	-0.05313
257.23	-0.05296
257.44	-0.05297
257.66	-0.05289
257.87	-0.05299
258.09	-0.053
258.3	-0.0529
258.52	-0.05275
258.73	-0.05278
258.95	-0.05291
259.16	-0.05288
259.38	-0.05289
259.59	-0.05292
259.81	-0.05299
260.02	-0.05292
260.24	-0.05312
260.46	-0.05294
260.67	-0.05293
260.89	-0.05279
261.1	-0.05295
261.32	-0.05295
261.53	-0.05293
261.75	-0.05291
261.96	-0.05298
262.18	-0.05296
262.39	-0.05312
262.61	-0.05299
262.82	-0.05297
263.04	-0.05277
263.25	-0.05288
263.47	-0.05301
263.68	-0.05289
263.9	-0.0529
264.11	-0.05302
264.33	-0.05315
264.55	-0.05295
264.77	-0.05306
264.98	-0.05297
265.2	-0.05284
265.41	-0.0529
265.63	-0.05286
265.84	-0.05288
266.06	-0.05292
266.27	-0.0529
266.49	-0.05315
266.7	-0.05284
266.92	-0.05282
267.13	-0.05301
267.35	-0.05298
267.57	-0.05304
267.78	-0.05311
268	-0.05304
268.22	-0.05288
268.43	-0.05316
268.65	-0.05292
268.87	-0.05297
269.08	-0.05316
269.3	-0.05306
269.51	-0.05315
269.73	-0.05316
269.94	-0.05324
270.16	-0.05303
270.37	-0.05294
270.59	-0.05287
270.8	-0.05289
271.02	-0.053
271.23	-0.05294
271.45	-0.05303
271.66	-0.05293
271.88	-0.05293
272.09	-0.05292
272.32	-0.05288
272.53	-0.0529
272.75	-0.05286
272.96	-0.05278
273.18	-0.05277
273.39	-0.05288
273.61	-0.05293
273.82	-0.05296
274.04	-0.05297
274.25	-0.05292
274.47	-0.05299
274.69	-0.05299
274.9	-0.05289
275.12	-0.05276
275.33	-0.05287
275.55	-0.0529
275.76	-0.05277
275.98	-0.05286
276.19	-0.05286
276.41	-0.05293
276.63	-0.05286
276.84	-0.05281
277.06	-0.05296
277.28	-0.05287
277.49	-0.05295
277.71	-0.05289
277.92	-0.05289
278.14	-0.05298
278.35	-0.05295
278.57	-0.05287
278.78	-0.05288
279	-0.05292
279.21	-0.05291
279.43	-0.05304
279.65	-0.05305
279.86	-0.05305
280.08	-0.05309
280.3	-0.05307
280.51	-0.05295
280.73	-0.05293
280.95	-0.05285
281.16	-0.05286
281.38	-0.05289
281.59	-0.05292
281.81	-0.05281
282.02	-0.05278
282.24	-0.05273
282.45	-0.05288
282.67	-0.05293
282.88	-0.05285
283.11	-0.05277
283.32	-0.05275
283.54	-0.05295
283.75	-0.05276
283.97	-0.05269
284.18	-0.05294
284.4	-0.05262
284.61	-0.0529
284.83	-0.05289
285.04	-0.0528
285.26	-0.05286
285.48	-0.05288
285.69	-0.05293
285.91	-0.05271
286.12	-0.05282
286.34	-0.05285
286.55	-0.05281
286.77	-0.05277
286.98	-0.05272
287.2	-0.0527
287.41	-0.05267
287.63	-0.05278
287.84	-0.05263
288.06	-0.05271
288.27	-0.05277
288.49	-0.05263
288.7	-0.05267
288.92	-0.05281
289.13	-0.05276
289.35	-0.05286
289.57	-0.0526
289.78	-0.05262
290	-0.05267
290.21	-0.05261
290.43	-0.05248
290.64	-0.05271
290.86	-0.05252
291.07	-0.05267
291.29	-0.05264
291.5	-0.05262
291.72	-0.05259
291.94	-0.05259
292.15	-0.05269
292.37	-0.0527
292.58	-0.05265
292.8	-0.05263
293.01	-0.05296
293.23	-0.05285
293.44	-0.05291
293.66	-0.05276
293.87	-0.05281
294.09	-0.0529
294.3	-0.05271
294.52	-0.05264
294.74	-0.05261
294.96	-0.05287
295.17	-0.05272
295.39	-0.05284
295.6	-0.05292
295.82	-0.05278
296.03	-0.05277
296.25	-0.05282
296.46	-0.05303
296.68	-0.05287
296.89	-0.05266
297.11	-0.05272
297.32	-0.05273
297.54	-0.05274
297.75	-0.05274
297.97	-0.0529
298.18	-0.05275
298.4	-0.05284
298.61	-0.05284
298.84	-0.05281
299.05	-0.05267
299.27	-0.05249
299.48	-0.05253
299.7	-0.05232
299.91	-0.05247
300.13	-0.05255
300.34	-0.05248
300.56	-0.05232
300.77	-0.05263
300.99	-0.05259
301.2	-0.05268
301.42	-0.05247
301.63	-0.05261
301.85	-0.05274
302.07	-0.05261
302.28	-0.05264
302.5	-0.05254
302.71	-0.0525
302.93	-0.05256
303.14	-0.0525
303.36	-0.05241
303.57	-0.05252
303.79	-0.05254
304	-0.05268
304.22	-0.05263
304.43	-0.0526
304.65	-0.05249
304.86	-0.05254
305.08	-0.05259
305.3	-0.05244
305.51	-0.05246
305.73	-0.05257
305.94	-0.0525
306.16	-0.05256
306.37	-0.05267
306.59	-0.05268
306.8	-0.05266
307.02	-0.05263
307.23	-0.0528
307.45	-0.05279
307.66	-0.05286
307.88	-0.05289
308.09	-0.05291
308.31	-0.05264
308.52	-0.05266
308.74	-0.05259
308.95	-0.05251
309.17	-0.05235
309.39	-0.05248
309.61	-0.05237
309.82	-0.0524
310.04	-0.05248
310.25	-0.05255
310.47	-0.05249
310.68	-0.05248
310.9	-0.05244
311.11	-0.05245
311.33	-0.05239
311.54	-0.05242
311.76	-0.05249
311.98	-0.05247
312.19	-0.05242
312.41	-0.0523
312.62	-0.05245
312.84	-0.05264
313.05	-0.05263
313.27	-0.0525
313.48	-0.0525
313.7	-0.05254
313.91	-0.05248
314.13	-0.05247
314.34	-0.05245
314.56	-0.05246
314.78	-0.0526
314.99	-0.05256
315.21	-0.05244
315.42	-0.05257
315.64	-0.05241
315.86	-0.0524
316.07	-0.05251
316.29	-0.05255
316.5	-0.05262
316.72	-0.05252
316.93	-0.05234
317.15	-0.05247
317.36	-0.05254
317.58	-0.05245
317.79	-0.05224
318.01	-0.05241
318.23	-0.05235
318.45	-0.05229
318.66	-0.05229
318.88	-0.05249
319.09	-0.05237
319.31	-0.05239
319.52	-0.05243
319.74	-0.05244
319.95	-0.05245
320.17	-0.05253
320.39	-0.0525
320.61	-0.05254
320.82	-0.05261
321.04	-0.05265
321.25	-0.05264
321.47	-0.0526
321.68	-0.05264
321.9	-0.05255
322.11	-0.0525
322.33	-0.0524
322.54	-0.0525
322.76	-0.05253
322.98	-0.05266
323.19	-0.05264
323.41	-0.05268
323.62	-0.05277
323.84	-0.05259
324.05	-0.05244
324.27	-0.05257
324.48	-0.05265
324.7	-0.05263
324.91	-0.0526
325.13	-0.05263
325.34	-0.05256
325.56	-0.05253
325.78	-0.05246
325.99	-0.05246
326.21	-0.05247
326.42	-0.05245
326.64	-0.05232
326.85	-0.05228
327.07	-0.05246
327.28	-0.05224
327.5	-0.05242
327.71	-0.0524
327.93	-0.05227
328.14	-0.05228
328.36	-0.05238
328.57	-0.05226
328.79	-0.05222
329	-0.05236
329.22	-0.05223
329.44	-0.05238
329.65	-0.05226
329.87	-0.05234
330.08	-0.0523
330.3	-0.05234
330.51	-0.05244
330.73	-0.05234
330.95	-0.05253
331.16	-0.05255
331.38	-0.05268
331.59	-0.05252
331.81	-0.05251
332.02	-0.05267
332.24	-0.0526
332.45	-0.05264
332.67	-0.05239
332.88	-0.05261
333.1	-0.0524
333.32	-0.05263
333.53	-0.05244
333.75	-0.05245
333.96	-0.05235
334.18	-0.0523
334.39	-0.0525
334.61	-0.05272
334.82	-0.05256
335.04	-0.05232
335.25	-0.05247
335.47	-0.05251
335.68	-0.05254
335.9	-0.05243
336.12	-0.05251
336.33	-0.05257
336.55	-0.05234
336.76	-0.0523
336.98	-0.05254
337.19	-0.05249
337.41	-0.05244
337.62	-0.05236
337.84	-0.05235
338.05	-0.05238
338.27	-0.0524
338.48	-0.05246
338.7	-0.05241
338.91	-0.05241
339.13	-0.05247
339.34	-0.05252
339.56	-0.0526
339.77	-0.05234
339.99	-0.05237
340.2	-0.05243
340.42	-0.0523
340.63	-0.05239
340.85	-0.05219
341.07	-0.0521
341.28	-0.05225
341.5	-0.05228
341.71	-0.05227
341.93	-0.0523
342.14	-0.05215
342.36	-0.05199
342.57	-0.05199
342.79	-0.05201
343	-0.05205
343.22	-0.05215
343.43	-0.05222
343.65	-0.05219
343.86	-0.05212
344.08	-0.05213
344.29	-0.0521
344.51	-0.05213
344.73	-0.05218
344.95	-0.05213
345.16	-0.05215
345.38	-0.05235
345.59	-0.05206
345.81	-0.05215
346.03	-0.05217
346.24	-0.05225
346.46	-0.05224
346.67	-0.0522
346.89	-0.05219
347.1	-0.05204
347.32	-0.05227
347.53	-0.05205
347.75	-0.0522
347.96	-0.05236
348.18	-0.05234
348.39	-0.05236
348.61	-0.05214
348.82	-0.05211
349.04	-0.05214
349.25	-0.05204
349.47	-0.05213
349.68	-0.05215
349.9	-0.05211
350.11	-0.05217
350.33	-0.0521
350.54	-0.05201
350.76	-0.05205
350.98	-0.05198
351.2	-0.05194
351.41	-0.05189
351.63	-0.05175
351.84	-0.05212
352.06	-0.05204
352.28	-0.05214
352.49	-0.05216
352.71	-0.05214
352.92	-0.05221
353.14	-0.05214
353.35	-0.0521
353.57	-0.05211
353.78	-0.0522
354	-0.05209
354.22	-0.05214
354.44	-0.05197
354.65	-0.05215
354.87	-0.05226
355.08	-0.0522
355.3	-0.05222
355.51	-0.05232
355.73	-0.05211
355.94	-0.05196
356.16	-0.05204
356.37	-0.05226
356.59	-0.05204
356.8	-0.05191
357.02	-0.05199
357.23	-0.05198
357.45	-0.05196
357.66	-0.05206
357.88	-0.05194
358.09	-0.05206
358.31	-0.05215
358.52	-0.05189
358.74	-0.05181
358.95	-0.05197
359.17	-0.05198
359.38	-0.05182
359.6	-0.05204
359.82	-0.05199
360.04	-0.05204
360.25	-0.05213
360.47	-0.05203
360.69	-0.05199
360.9	-0.05198
361.12	-0.05203
361.33	-0.05194
361.55	-0.05182
361.76	-0.05178
361.98	-0.05199
362.19	-0.05184
362.41	-0.05186
362.62	-0.05195
362.84	-0.05191
363.05	-0.05193
363.27	-0.05186
363.48	-0.05211
363.7	-0.05215
363.91	-0.05193
364.13	-0.05199
364.34	-0.05217
364.56	-0.05203
364.77	-0.05196
364.99	-0.05207
365.2	-0.05196
365.43	-0.05186
365.64	-0.05186
365.86	-0.05193
366.07	-0.05175
366.29	-0.05184
366.5	-0.05176
366.72	-0.05182
366.93	-0.05196
367.15	-0.05188
367.37	-0.05196
367.58	-0.05177
367.8	-0.05188
368.01	-0.05179
368.23	-0.05185
368.44	-0.05187
368.66	-0.05179
368.87	-0.05177
369.09	-0.05179
369.3	-0.05191
369.52	-0.05179
369.73	-0.0517
369.95	-0.05156
370.16	-0.05159
370.38	-0.05151
370.59	-0.05142
370.81	-0.05157
371.02	-0.05165
371.24	-0.05172
371.45	-0.05168
371.67	-0.05165
371.88	-0.05166
372.1	-0.05165
372.32	-0.05163
372.53	-0.05148
372.75	-0.05151
372.96	-0.05147
373.18	-0.05147
373.39	-0.05144
373.61	-0.05151
373.82	-0.05167
374.04	-0.05156
374.25	-0.05149
374.47	-0.05154
374.69	-0.0515
374.9	-0.05148
375.12	-0.05143
375.33	-0.0515
375.55	-0.05141
375.76	-0.05147
375.98	-0.05149
376.2	-0.05138
376.41	-0.05151
376.63	-0.05151
376.84	-0.05159
377.06	-0.05135
377.28	-0.05144
377.49	-0.05139
377.71	-0.05142
377.92	-0.05142
378.14	-0.05159
378.35	-0.05164
378.57	-0.05168
378.78	-0.05161
379	-0.05167
379.21	-0.05138
379.43	-0.05141
379.64	-0.05141
379.86	-0.05139
380.07	-0.05167
380.29	-0.05173
380.5	-0.0517
380.72	-0.05168
380.93	-0.05172
381.15	-0.05178
381.36	-0.05182
381.58	-0.05156
381.8	-0.05179
382.01	-0.05169
382.23	-0.05175
382.44	-0.05171
382.66	-0.05171
382.87	-0.0517
383.09	-0.05166
383.3	-0.05179
383.52	-0.05167
383.73	-0.05164
383.95	-0.05151
384.16	-0.05157
384.38	-0.05154
384.6	-0.05161
384.81	-0.05173
385.03	-0.05169
385.24	-0.05156
385.46	-0.05163
385.67	-0.05166
385.89	-0.05159
386.1	-0.05155
386.32	-0.05156
386.53	-0.05147
386.75	-0.05142
386.96	-0.05144
387.18	-0.05143
387.39	-0.05144
387.61	-0.05143
387.83	-0.05146
388.04	-0.05149
388.26	-0.05137
388.47	-0.05137
388.69	-0.05144
388.9	-0.05151
389.12	-0.05142
389.33	-0.05167
389.55	-0.05156
389.76	-0.0515
389.98	-0.05146
390.19	-0.05163
390.41	-0.0517
390.62	-0.05164
390.84	-0.05164
391.05	-0.05168
391.27	-0.05174
391.48	-0.05181
391.7	-0.05196
391.91	-0.05165
392.13	-0.05166
392.34	-0.05167
392.56	-0.05168
392.77	-0.05166
392.99	-0.05154
393.2	-0.05166
393.42	-0.05172
393.63	-0.05163
393.85	-0.05162
394.07	-0.05161
394.28	-0.05156
394.5	-0.05178
394.71	-0.05157
394.93	-0.05172
395.14	-0.05176
395.36	-0.05164
395.57	-0.05165
395.79	-0.05167
396	-0.05146
396.22	-0.05125
396.43	-0.05138
396.65	-0.05142
396.86	-0.05137
397.08	-0.05163
397.29	-0.05154
397.51	-0.05135
397.73	-0.05155
397.94	-0.05161
398.16	-0.05172
398.37	-0.05157
398.59	-0.05168
398.8	-0.05162
399.02	-0.05154
399.24	-0.05149
399.45	-0.05136
399.67	-0.05139
399.88	-0.05134
400.1	-0.05127
400.31	-0.05148
400.53	-0.05139
400.74	-0.05134
400.96	-0.05125
401.17	-0.05131
401.39	-0.05144
401.6	-0.05148
401.82	-0.05155
402.03	-0.05157
402.25	-0.05147
402.46	-0.05153
402.68	-0.05155
402.89	-0.05147
403.11	-0.05141
403.32	-0.05137
403.54	-0.05134
403.75	-0.05147
403.97	-0.05143
404.18	-0.05159
404.4	-0.05142
404.61	-0.05151
404.83	-0.05143
405.04	-0.05122
405.26	-0.05135
405.48	-0.05129
405.69	-0.05118
405.91	-0.0514
406.12	-0.05149
406.34	-0.05146
406.55	-0.05146
406.77	-0.05155
406.98	-0.05153
407.2	-0.05153
407.41	-0.05141
407.63	-0.05134
407.84	-0.05142
408.06	-0.05148
408.28	-0.05145
408.49	-0.0514
408.71	-0.05123
408.92	-0.05134
409.14	-0.05131
409.35	-0.05138
409.57	-0.05139
409.78	-0.05129
410	-0.05119
410.21	-0.05115
410.43	-0.05121
410.64	-0.05121
410.86	-0.0512
411.07	-0.05132
411.29	-0.05123
411.5	-0.05136
411.72	-0.0512
411.94	-0.05145
412.16	-0.05137
412.37	-0.05127
412.59	-0.05129
412.8	-0.05112
413.02	-0.05116
413.23	-0.05116
413.45	-0.05118
413.66	-0.05118
413.88	-0.05132
414.1	-0.05135
414.32	-0.05122
414.53	-0.05132
414.75	-0.05125
414.96	-0.0513
415.18	-0.05131
415.39	-0.05124
415.61	-0.0513
415.82	-0.0514
416.04	-0.05122
416.25	-0.05123
416.47	-0.05159
416.69	-0.05155
416.9	-0.05136
417.12	-0.05149
417.33	-0.05135
417.55	-0.05144
417.76	-0.05132
417.98	-0.05134
418.2	-0.05142
418.41	-0.05153
418.63	-0.05134
418.84	-0.05149
419.06	-0.05143
419.28	-0.05127
419.49	-0.05151
419.71	-0.05135
419.92	-0.05146
420.14	-0.05136
420.35	-0.05166
420.57	-0.05161
420.78	-0.0515
421	-0.05149
421.22	-0.0517
421.43	-0.05159
421.65	-0.05166
421.86	-0.05163
422.08	-0.05187
422.29	-0.05178
422.51	-0.05171
422.73	-0.05164
422.94	-0.05162
423.16	-0.05156
423.37	-0.05143
423.59	-0.05153
423.8	-0.05153
424.02	-0.05156
424.24	-0.05164
424.46	-0.05149
424.67	-0.05164
424.89	-0.05172
425.1	-0.0516
425.32	-0.05174
425.53	-0.0519
425.75	-0.05161
425.96	-0.05156
426.18	-0.05151
426.39	-0.05166
426.61	-0.0515
426.82	-0.05152
427.04	-0.05146
427.25	-0.05165
427.47	-0.05154
427.68	-0.0514
427.9	-0.05136
428.11	-0.05134
428.33	-0.05139
428.54	-0.05143
428.76	-0.05147
428.97	-0.05156
429.19	-0.05168
429.4	-0.05163
429.62	-0.05167
429.83	-0.05188
430.05	-0.05181
430.26	-0.05195
430.48	-0.05186
430.69	-0.05173
[truncated: 8,369 more rows]

## Sheet: Fig.2c
V_BG	DIW	DOPC	DOPC/TR-DHPE
-20	1.12779e-09	1.9921e-08	1.11659e-08
-19.5	-7.2312e-10	9.95478e-09	1.37067e-08
-19	-2.4788e-09	1.49797e-08	1.34712e-08
-18.5	6.73571e-09	1.76491e-08	1.27646e-08
-18	1.40993e-08	1.08017e-08	5.87205e-09
-17.5	1.39139e-08	1.43348e-08	5.14871e-09
-17	3.9279e-10	1.39676e-09	2.71478e-09
-16.5	4.823e-09	8.90067e-09	2.57447e-09
-16	3.971e-09	6.40494e-09	1.96307e-09
-15.5	-5.13662e-09	1.5277e-08	1.98759e-08
-15	-3.54962e-09	1.76942e-08	1.72566e-08
-14.5	1.48226e-08	7.68645e-10	1.09137e-08
-14	1.56529e-08	5.132e-09	3.62858e-09
-13.5	1.24956e-08	3.9092e-09	-3.06182e-09
-13	2.32221e-09	6.42165e-09	4.5824e-09
-12.5	7.7731e-09	1.85128e-08	-3.21885e-09
-12	-2.2316e-09	1.37234e-08	1.59051e-08
-11.5	1.62359e-08	1.35167e-09	1.34261e-08
-11	1.26243e-08	1.30168e-08	1.0942e-08
-10.5	3.92592e-09	4.9466e-09	9.83118e-09
-10	1.71081e-09	1.03473e-08	-1.36289e-09
-9.5	2.81001e-09	-6.44606e-10	5.558e-09
-9	8.33941e-09	1.49797e-08	2.47924e-09
-8.5	1.0628e-08	1.44134e-08	5.96728e-09
-8	1.81319e-08	1.34595e-08	9.01261e-09
-7.5	1.63595e-08	-3.62814e-09	1.43799e-08
-7	1.13346e-08	1.41347e-09	1.07683e-08
-6.5	1.04426e-08	7.25693e-09	-2.68751e-10
-6	6.76914e-09	-2.80407e-10	1.04375e-08
-5.5	8.8105e-09	1.12895e-08	-1.82232e-09
-5	3.81398e-09	1.21532e-08	1.15083e-08
-4.5	1.95335e-08	1.7599e-08	1.12895e-08
-4	1.24505e-08	-2.11966e-09	1.09587e-08
-3.5	1.69542e-08	1.37067e-08	-5.21007e-10
-3	2.46758e-09	1.57248e-10	5.57471e-09
-2.5	6.78079e-09	8.60333e-09	9.13621e-09
-2	5.99565e-09	1.05211e-08	3.34289e-09
-1.5	1.23973e-09	1.24839e-08	2.97561e-10
-1	-2.51223e-09	1.35163e-08	1.09137e-08
-0.5	1.09137e-08	1.62192e-08	1.40041e-08
0	9.90464e-09	-2.45043e-09	4.5206e-09
0.5	7.56593e-09	6.23119e-09	2.96704e-09
1	4.08295e-09	-3.17377e-09	5.14871e-09
1.5	5.76517e-09	4.72777e-09	1.80604e-09
2	6.71899e-09	-1.90237e-10	1.94635e-09
2.5	3.76889e-09	8.95081e-09	1.66118e-08
3	2.04539e-08	1.04259e-08	9.04604e-09
3.5	3.33519e-08	1.4963e-08	1.70995e-08
4	4.19834e-08	1.70661e-08	1.54508e-08
4.5	5.55329e-08	3.24832e-08	9.23144e-09
5	9.30575e-08	4.87473e-08	2.76154e-08
5.5	1.6076e-07	6.69792e-08	3.19336e-08
6	2.40436e-07	1.1295e-07	7.36529e-08
6.5	3.76138e-07	1.86681e-07	1.08099e-07
7	5.29877e-07	2.79548e-07	1.67383e-07
7.5	7.1676e-07	4.12878e-07	2.36342e-07
8	9.31863e-07	5.56067e-07	3.47407e-07
8.5	1.15836e-06	7.37e-07	4.7956e-07
9	1.42995e-06	9.34123e-07	6.47761e-07
9.5	1.70929e-06	1.14498e-06	8.305e-07
10	2.02776e-06	1.389e-06	1.04026e-06
10.5	2.35713e-06	1.66395e-06	1.26632e-06
11	2.70581e-06	1.94646e-06	1.49721e-06
11.5	3.05279e-06	2.26229e-06	1.77531e-06
12	3.44156e-06	2.58652e-06	2.05345e-06
12.5	3.81648e-06	2.93217e-06	2.37275e-06
13	4.23507e-06	3.26854e-06	2.69979e-06
13.5	4.65937e-06	3.65754e-06	3.03816e-06
14	5.09197e-06	4.03424e-06	3.39155e-06
14.5	5.52992e-06	4.43449e-06	3.76189e-06
15	5.97401e-06	4.8602e-06	4.14613e-06
15.5	6.43624e-06	5.28668e-06	4.5299e-06
16	6.89206e-06	5.73075e-06	4.94559e-06
16.5	7.35588e-06	6.17176e-06	5.37502e-06
17	7.80916e-06	6.61471e-06	5.81534e-06
17.5	8.23595e-06	7.07872e-06	6.26441e-06
18	8.66277e-06	7.51859e-06	6.69594e-06

## Sheet: Fig.2d
time	intensity
0.3	0.94235
8.4	1
70	0.16098
75.1	0.20993
80.1	0.23481
85.1	0.25611
90.1	0.30068
95.1	0.31394
100.1	0.32417
105.1	0.35673
110.1	0.38222
115.1	0.38684
120.1	0.42945
125.1	0.42957
130.1	0.43127
135.1	0.44479
140.1	0.45961
145.1	0.4658
150.1	0.48894
155.1	0.49862
160.1	0.51721
165.1	0.55151
170.1	0.5587
175.1	0.56381
180.1	0.54713
185.1	0.5689
190.1	0.57071
195.1	0.59592
200.1	0.59658
205.1	0.60638
210.1	0.59239
215.1	0.62942
220.1	0.65863
225.1	0.64188
230.1	0.64732
235.1	0.64742
240.1	0.65743
245.1	0.66799
250.1	0.66417
255.1	0.66688
260.1	0.65993
265.1	0.65277
270.1	0.64659
275.1	0.64626
280.1	0.66184
285.1	0.6628
290.1	0.65458
295.1	0.66137
300.1	0.65762
305.1	0.65237
310.1	0.67249
315.2	0.67199
320.1	0.64509
325.1	0.68412
330.2	0.66996
335.1	0.6738
340.1	0.70931
345.1	0.67578
350.1	0.68759
355.1	0.70372
360.1	0.6926
365.1	0.69185
370.1	0.69145
375.1	0.67936
380.1	0.70846
385.1	0.68641
390.1	0.69296
395.1	0.69303
400.1	0.69894
405.1	0.69293
410.1	0.70132
415.1	0.68035
420.1	0.72366
425.1	0.69927
430.1	0.69984
435.1	0.7253
440.1	0.7062
445.1	0.71089
450.1	0.69159
455.1	0.68509
460.1	0.69932
465.1	0.72966
470.1	0.71621
475.1	0.70976
480.1	0.72278
485.1	0.70387
490.1	0.71779
495.1	0.71781
500.1	0.72413
505.1	0.72914
510.1	0.73442
515.1	0.7393
520.1	0.74823
525.1	0.75014
530.1	0.74189
535.1	0.75105
540.1	0.73628
545.1	0.72417
550.1	0.75899
555.1	0.75131
560.1	0.7511
565.1	0.74969
570.1	0.75925
575.1	0.73918
580.1	0.7324
585.1	0.75157
590.1	0.7839
595.1	0.75365
600.1	0.77947
605.1	0.78102
610.1	0.77174
615.1	0.80366
620.1	0.78715
625.1	0.77127
630.1	0.74693
635.1	0.77728
640.1	0.78825
645.1	0.75803
650.1	0.75921
655.1	0.77096
660.1	0.77758
665.1	0.78328
670.1	0.76818

## Sheet: Fig.3a (3b, S4)
time	dV_TG
0.01	-0.008
3.38	-0.00726
5.1	-0.00659
6.81	-0.00663
8.53	-0.00621
10.25	-0.00587
11.96	-0.00538
13.68	-0.00511
15.39	-0.00514
17.11	-0.00454
18.82	-0.00398
20.54	-0.0038
22.25	-0.0036
23.97	-0.00347
25.68	-0.00294
27.4	-0.00288
29.11	-0.00296
30.83	-0.00248
32.54	-0.00206
34.26	-0.00188
35.97	-0.00177
37.69	-0.00203
39.41	-0.00162
41.12	-0.00148
42.84	-0.0012
44.56	-0.00156
46.27	-0.00177
47.99	-0.00155
49.7	-0.00167
51.42	-0.00168
53.13	-0.00166
54.85	-0.00159
56.56	-0.00167
58.28	-0.0016
60	-0.00128
61.71	-0.00127
63.43	-0.00121
65.14	-0.00154
66.86	-0.00129
68.57	-0.00132
70.29	-0.00152
72	-0.00122
73.72	-0.00124
75.43	-0.00129
77.15	-0.00091
78.86	-0.00108
80.58	-0.00093
82.29	-0.00112
84.01	-0.00096
85.72	-0.00123
87.44	-0.00104
89.16	-0.0011
90.87	-0.0009
92.59	-0.00048
94.3	-0.00074
96.02	-0.00064
97.73	-0.0004
99.45	-0.00019
101.16	-0.00076
102.88	-0.0005
104.59	-0.00055
106.31	-0.00022
108.02	-0.00022
109.74	-0.00033
111.45	-0.00055
113.17	-0.00081
114.88	-0.00083
116.6	-0.00095
118.32	-0.00066
120.03	-0.00088
121.75	-0.00144
123.46	-0.00072
125.18	-0.0009
126.89	0.00088
128.61	0.00029
130.32	-1e-05
132.04	0.00014
133.75	-0.00285
135.47	-0.00375
137.18	-0.00417
138.9	-0.00259
140.61	-0.00401
142.33	-0.00254
144.04	-0.01236
145.76	-0.01784
147.47	-0.02226
149.19	-0.0229
150.9	-0.02621
152.62	-0.02939
154.33	-0.0321
156.05	-0.03453
157.76	-0.03613
159.48	-0.03751
161.2	-0.03857
162.91	-0.03927
164.63	-0.03958
166.34	-0.04017
168.06	-0.04102
169.77	-0.04153
171.49	-0.04204
173.2	-0.04227
174.92	-0.04292
176.64	-0.04344
178.36	-0.04357
180.08	-0.04387
181.79	-0.04438
183.51	-0.04476
185.22	-0.04529
186.94	-0.04521
188.65	-0.04567
190.37	-0.04631
192.08	-0.0465
193.8	-0.04671
195.51	-0.04683
197.23	-0.04675
198.95	-0.04722
200.66	-0.04754
202.38	-0.04764
204.09	-0.04784
205.81	-0.048
207.52	-0.04846
209.24	-0.04886
210.95	-0.04889
212.67	-0.04899
214.38	-0.04916
216.1	-0.04929
217.81	-0.04912
219.53	-0.04893
221.24	-0.04942
222.96	-0.04951
224.67	-0.04967
226.39	-0.04944
228.11	-0.04964
229.82	-0.04955
231.54	-0.04929
233.25	-0.04945
234.97	-0.04968
236.68	-0.05028
238.4	-0.05017
240.11	-0.04998
241.83	-0.05012
243.55	-0.05007
245.26	-0.04975
246.98	-0.04951
248.69	-0.04992
250.41	-0.04974
252.12	-0.0503
253.84	-0.05029
255.55	-0.05037
257.27	-0.05072
258.98	-0.05045
260.7	-0.05065
262.41	-0.05078
264.13	-0.05027
265.84	-0.05042
267.56	-0.05058
269.28	-0.05031
270.99	-0.05067
272.71	-0.05061
274.42	-0.05067
276.14	-0.05077
277.85	-0.05093
279.57	-0.05094
281.28	-0.05189
283	-0.05363
284.71	-0.05262
286.43	-0.05293
288.14	-0.05347
289.86	-0.05382
291.57	-0.0542
293.29	-0.05455
295	-0.05443
296.72	-0.05484
298.43	-0.05475
300.15	-0.05498
301.86	-0.05519
303.58	-0.05538
305.29	-0.05494
307.01	-0.0552
308.72	-0.05531
310.44	-0.05549
312.16	-0.0551
313.87	-0.05525
315.59	-0.05533
317.3	-0.056
319.02	-0.05582
320.73	-0.05584
322.45	-0.05612
324.16	-0.05678
325.88	-0.05694
327.59	-0.0569
329.31	-0.05693
331.02	-0.05682
332.74	-0.0572
334.45	-0.05734
336.17	-0.05734
337.88	-0.05775
339.6	-0.05767
341.31	-0.05801
343.03	-0.05786
344.75	-0.05781
346.46	-0.05778
348.18	-0.05809
349.89	-0.05817
351.61	-0.05781
353.32	-0.05758
355.04	-0.05772
356.75	-0.05748
358.47	-0.05759
360.19	-0.05763
361.9	-0.05782
363.62	-0.05782
365.34	-0.05808
367.06	-0.05807
368.77	-0.05828
370.49	-0.05724
372.2	-0.05733
373.92	-0.05733
375.63	-0.05704
377.35	-0.05717
379.06	-0.05711
380.78	-0.0567
382.49	-0.05671
384.21	-0.05684
385.92	-0.05688
387.64	-0.05675
389.36	-0.05669
391.07	-0.05659
392.79	-0.05663
394.5	-0.05682
396.22	-0.05654
397.93	-0.05677
399.65	-0.0567
401.36	-0.05636
403.08	-0.05593
404.8	-0.05568
406.51	-0.05622
408.23	-0.05645
409.94	-0.05661
411.66	-0.05686
413.37	-0.05676
415.09	-0.05679
416.8	-0.05687
418.52	-0.05672
420.23	-0.05689
421.95	-0.05686
423.66	-0.05662
425.38	-0.05672
427.1	-0.0566
428.81	-0.05695
430.53	-0.05721
432.24	-0.05741
433.96	-0.05791
435.67	-0.05814
437.39	-0.05773
439.11	-0.05789
440.82	-0.05807
442.54	-0.05797
444.25	-0.05816
445.97	-0.05789
447.68	-0.05768
449.4	-0.05783
451.12	-0.05815
452.83	-0.0581
454.55	-0.05772
456.26	-0.05758
457.98	-0.05812
459.69	-0.05795
461.41	-0.05747
463.12	-0.05766
464.84	-0.05787
466.55	-0.05801
468.27	-0.05799
469.98	-0.0581
471.7	-0.05774
473.41	-0.0579
475.13	-0.05793
476.84	-0.05805
478.56	-0.05835
480.28	-0.0584
481.99	-0.05826
483.71	-0.05824
485.42	-0.05832
487.14	-0.05816
488.85	-0.05819
490.57	-0.05801
492.28	-0.05839
494	-0.0583
495.71	-0.05842
497.43	-0.05832
499.14	-0.05846
500.86	-0.05829
502.57	-0.05808
504.29	-0.05784
506	-0.05746
507.72	-0.05769
509.43	-0.05782
511.15	-0.0576
512.86	-0.05768
514.58	-0.05762
516.29	-0.05772
518.01	-0.05787
519.72	-0.05754
521.44	-0.05753
523.16	-0.05771
524.87	-0.05779
526.59	-0.05779
528.3	-0.05783
530.02	-0.05819
531.73	-0.05794
533.45	-0.05799
535.16	-0.05762
536.88	-0.05763
538.59	-0.05727
540.31	-0.05744
542.03	-0.05776
543.74	-0.05814
545.46	-0.05854
547.17	-0.05898
548.89	-0.05844
550.6	-0.0583
552.32	-0.05831
554.03	-0.05866
555.75	-0.05712
557.46	-0.05981
559.18	-0.06697
560.89	-0.07158
562.61	-0.07512
564.32	-0.0735
566.04	-0.0768
567.75	-0.07859
569.47	-0.07855
571.18	-0.07924
572.9	-0.08027
574.62	-0.08181
576.33	-0.08303
578.05	-0.08214
579.76	-0.08363
581.48	-0.08295
583.19	-0.08311
584.91	-0.08401
586.62	-0.08515
588.34	-0.08614
590.05	-0.08427
591.77	-0.08638
593.48	-0.0856
595.2	-0.0853
596.91	-0.08587
598.63	-0.08654
600.35	-0.08766
602.06	-0.08652
603.78	-0.0879
605.49	-0.08846
607.21	-0.08622
608.93	-0.08676
610.64	-0.0872
612.36	-0.08862
614.07	-0.08901
615.79	-0.08811
617.5	-0.08897
619.22	-0.08915
620.94	-0.08671
622.66	-0.08783
624.37	-0.08842
626.09	-0.08951
627.8	-0.08913
629.52	-0.08972
631.23	-0.08991
632.95	-0.08818
634.66	-0.08825
636.38	-0.08887
638.09	-0.08861
639.81	-0.08949
641.52	-0.08894
643.24	-0.08994
644.95	-0.08981
646.67	-0.08861
648.39	-0.08817
650.11	-0.0886
651.82	-0.0889
653.54	-0.09054
655.25	-0.09097
656.97	-0.09036
658.68	-0.09041
660.4	-0.08965
662.11	-0.08807
663.83	-0.08854
665.54	-0.08895
667.26	-0.08923
668.97	-0.09116
670.69	-0.09122
672.41	-0.08847
674.12	-0.08933
675.84	-0.08955
677.55	-0.0895
679.27	-0.08921
680.98	-0.0889
682.7	-0.0888
684.41	-0.08921
686.13	-0.08922
687.84	-0.08935
689.56	-0.08984
691.27	-0.08959
692.99	-0.08984
694.7	-0.08993
696.42	-0.08969
698.14	-0.08993
699.85	-0.09003
701.57	-0.08982
703.28	-0.08987
705	-0.09025
706.71	-0.08973
708.43	-0.08967
710.14	-0.09018
711.86	-0.09032
713.57	-0.09089
715.29	-0.09047
717	-0.09028
718.72	-0.09042
720.43	-0.09057
722.15	-0.09053
723.87	-0.09065
725.58	-0.09066
727.3	-0.09086
729.01	-0.09038
730.73	-0.09032
732.44	-0.09071
734.16	-0.09076
735.87	-0.09066
737.59	-0.09062
739.3	-0.09059
741.02	-0.0907
742.73	-0.09074
744.45	-0.09083
746.16	-0.091
747.88	-0.09125
749.59	-0.09096
751.31	-0.09112
753.03	-0.0911
754.74	-0.09118
756.46	-0.09123
758.17	-0.09119
759.89	-0.09136
761.61	-0.09123
763.32	-0.0912
765.04	-0.09139
766.75	-0.0913
768.47	-0.09142
770.18	-0.09173
771.9	-0.09182
773.61	-0.09191
775.33	-0.09169
777.04	-0.0915
778.76	-0.09296
780.47	-0.09301
782.19	-0.09303
783.9	-0.09311
785.62	-0.0928
787.33	-0.09298
789.05	-0.09291
790.76	-0.09343
792.48	-0.09344
794.2	-0.09314
795.91	-0.09326
797.63	-0.09316
799.34	-0.09332
801.06	-0.09337
802.78	-0.09328
804.49	-0.09354
806.21	-0.09342
807.92	-0.09352
809.64	-0.09352
811.35	-0.0935
813.07	-0.09332
814.78	-0.09323
816.5	-0.09357
818.21	-0.09333
819.93	-0.09352
821.64	-0.09303
823.36	-0.09336
825.07	-0.09311
826.79	-0.09319
828.5	-0.09349
830.22	-0.09328
831.93	-0.09412
833.65	-0.09395
835.37	-0.09438
837.08	-0.09431
838.8	-0.09409
840.51	-0.09396
842.23	-0.09406
843.94	-0.09398
845.66	-0.0939
847.37	-0.09421
849.09	-0.09295
850.8	-0.09281
852.52	-0.09304
854.23	-0.09334
855.95	-0.09291
857.66	-0.0931
859.38	-0.09313
861.09	-0.09298
862.81	-0.0931
864.52	-0.09307
866.24	-0.09349
867.95	-0.09352
869.67	-0.09329
871.38	-0.09289
873.1	-0.09322
874.81	-0.09307
876.53	-0.09328
878.25	-0.09341
879.96	-0.09317
881.68	-0.09314
883.39	-0.09309
885.11	-0.09319
886.82	-0.09283
888.54	-0.0929
890.25	-0.09314
891.97	-0.09317
893.68	-0.09312
895.4	-0.09319
897.11	-0.0931
898.83	-0.09321
900.55	-0.09272
902.26	-0.09317
903.98	-0.093
905.69	-0.09312
907.41	-0.09284
909.12	-0.09288
910.84	-0.09288
912.55	-0.09295
914.27	-0.09313
915.99	-0.09318
917.7	-0.09313
919.42	-0.09334
921.13	-0.09312
922.85	-0.0931
924.57	-0.09288
926.28	-0.09364
928	-0.09362
929.71	-0.09344
931.43	-0.09325
933.14	-0.09331
934.86	-0.0932
936.58	-0.09294
938.29	-0.09295
940.01	-0.09336
941.72	-0.0934
943.44	-0.09333
945.15	-0.09288
946.87	-0.09293
948.58	-0.09292
950.3	-0.09283
952.01	-0.09313
953.73	-0.09272
955.45	-0.09287
957.16	-0.09331
958.88	-0.09349
960.59	-0.0934
962.31	-0.09338
964.02	-0.0934
965.74	-0.09324
967.45	-0.09298
969.17	-0.09284
970.88	-0.09318
972.6	-0.09296
974.32	-0.09294
976.03	-0.09304
977.75	-0.0929
979.46	-0.09312
981.18	-0.09283
982.89	-0.09307
984.61	-0.09283
986.32	-0.09297
988.04	-0.093
989.75	-0.09332
991.47	-0.09277
993.18	-0.09279
994.9	-0.09306
996.61	-0.09286
998.33	-0.09286
1000.04	-0.09282
1001.76	-0.09279
1003.47	-0.0929
1005.19	-0.09289
1006.9	-0.0926
1008.62	-0.0925
1010.34	-0.09245
1012.05	-0.09244
1013.76	-0.09249
1015.48	-0.09244
1017.2	-0.09249
1018.91	-0.09233
1020.63	-0.09241
1022.34	-0.09272
1024.06	-0.09266
1025.77	-0.09268
1027.49	-0.09269
1029.2	-0.09271
1030.92	-0.0926
1032.63	-0.09308
1034.35	-0.09355
1036.07	-0.09336
1037.78	-0.09279
1039.49	-0.0926
1041.21	-0.09291
1042.92	-0.09263
1044.64	-0.09242
1046.36	-0.09254
1048.07	-0.09322
1049.79	-0.09262
1051.5	-0.09253
1053.22	-0.0925
1054.93	-0.0925
1056.65	-0.09223
1058.36	-0.09246
1060.08	-0.09335
1061.79	-0.09326
1063.51	-0.0932
1065.22	-0.09309
1066.94	-0.09296
1068.65	-0.0933
1070.37	-0.09329
1072.09	-0.09318
1073.8	-0.0935
1075.52	-0.0934
1077.23	-0.09285
1078.95	-0.09263
1080.66	-0.09275
1082.38	-0.09294
1084.09	-0.09265
1085.81	-0.09273
1087.52	-0.09374
1089.24	-0.09338
1090.95	-0.09283
1092.67	-0.09281
1094.38	-0.09357
1096.1	-0.09366
1097.81	-0.09301
1099.53	-0.09321
1101.24	-0.09305
1102.96	-0.09293
1104.68	-0.09242
1106.39	-0.09248
1108.11	-0.09264
1109.82	-0.09287
1111.54	-0.0928
1113.25	-0.09379
1114.97	-0.09328
1116.68	-0.09351
1118.4	-0.0929
1120.12	-0.09285
1121.83	-0.09284
1123.55	-0.09273
1125.26	-0.09268
1126.98	-0.09289
1128.69	-0.09273
1130.41	-0.09273
1132.12	-0.09275
1133.84	-0.09342
1135.55	-0.09354
1137.27	-0.09247
1138.98	-0.09281
1140.7	-0.09324
1142.41	-0.09293
1144.13	-0.09369
1145.85	-0.09143
1147.56	-0.09159
1149.28	-0.09128
1150.99	-0.09143
1152.71	-0.09195
1154.42	-0.09029
1156.14	-0.09035
1157.86	-0.09009
1159.57	-0.09017
1161.29	-0.09032
1163	-0.09043
1164.72	-0.09018
1166.43	-0.08993
1168.15	-0.09015
1169.87	-0.08998
1171.58	-0.09014
1173.3	-0.09039
1175.01	-0.09026
1176.72	-0.0901
1178.44	-0.09024
1180.16	-0.09039
1181.87	-0.09042
1183.59	-0.08934
1185.3	-0.08931
1187.02	-0.08925
1188.73	-0.0891
1190.45	-0.09013
1192.17	-0.09033
1193.88	-0.09037
1195.6	-0.09024
1197.31	-0.09016
1199.03	-0.09043
1200.75	-0.09045
1202.47	-0.09049
1204.19	-0.09031
1205.9	-0.09038
1207.62	-0.08997
1209.33	-0.08957
1211.06	-0.08957
1212.77	-0.08959
1214.49	-0.09034
1216.2	-0.09051
1217.92	-0.09059
1219.63	-0.09041
1221.35	-0.09044
1223.06	-0.09036
1224.78	-0.09035
1226.49	-0.09059
1228.21	-0.08937
1229.93	-0.08944
1231.65	-0.08972
1233.36	-0.08963
1235.08	-0.08954
1236.79	-0.08952
1238.51	-0.08854
1240.22	-0.0894
1241.94	-0.08922
1243.65	-0.08911
1245.37	-0.09027
1247.09	-0.09004
1248.81	-0.09012
1250.53	-0.09028
1252.25	-0.08961
1253.96	-0.08951
1255.68	-0.09021
1257.39	-0.08945
1259.11	-0.09031
1260.83	-0.08958
1262.54	-0.08947
1264.26	-0.0902
1265.97	-0.09003
1267.68	-0.09022
1269.4	-0.08948
1271.12	-0.08941
1272.83	-0.08963
1274.55	-0.08952
1276.27	-0.08937
1277.98	-0.0896
1279.7	-0.08941
1281.41	-0.08937
1283.13	-0.09052
1284.85	-0.09047
1286.56	-0.09054
1288.28	-0.09016
1289.99	-0.09006
1291.71	-0.09008
1293.42	-0.09032
1295.14	-0.09014
1296.86	-0.08995
1298.57	-0.08918
1300.29	-0.0894
1302	-0.08961
1303.72	-0.09008
1305.44	-0.09016
1307.15	-0.09005
1308.87	-0.09033
1310.58	-0.09017
1312.3	-0.0899
1314.01	-0.08993
1315.73	-0.09015
1317.45	-0.09007
1319.16	-0.09033
1320.88	-0.08994
1322.59	-0.08963
1324.31	-0.08969
1326.02	-0.08966
1327.74	-0.08986
1329.45	-0.08985
1331.17	-0.08986
1332.88	-0.08964
1334.6	-0.08943
1336.32	-0.08962
1338.03	-0.089
1339.74	-0.08914
1341.46	-0.08926
1343.17	-0.08918
1344.89	-0.08937
1346.61	-0.08948
1348.32	-0.08923
1350.04	-0.08932
1351.75	-0.08951
1353.47	-0.08972
1355.19	-0.08934
1356.9	-0.08915
1358.62	-0.08906
1360.34	-0.08916
1362.05	-0.08928
1363.77	-0.08922
1365.48	-0.08905
1367.2	-0.0891
1368.91	-0.08904
1370.63	-0.08908
1372.35	-0.08907
1374.06	-0.08883
1375.78	-0.08901
1377.49	-0.08911
1379.21	-0.08914
1380.92	-0.08895
1382.64	-0.08897
1384.35	-0.08896
1386.07	-0.08907
1387.78	-0.0889
1389.5	-0.08905
1391.21	-0.08881
1392.93	-0.08891
1394.64	-0.08867
1396.36	-0.08945
1398.07	-0.08947
1399.79	-0.08962
1401.5	-0.08939
1403.22	-0.08954
1404.93	-0.08921
1406.65	-0.08938
1408.37	-0.08933
1410.08	-0.08946
1411.8	-0.08948
1413.51	-0.08941
1415.22	-0.08933
1416.94	-0.08929
1418.66	-0.08918
1420.37	-0.08931
1422.09	-0.08964
1423.8	-0.08983
1425.52	-0.08998
1427.23	-0.08976
1428.95	-0.08986
1430.66	-0.08971
1432.38	-0.08925
1434.09	-0.08965
1435.81	-0.08976
1437.52	-0.08989
1439.24	-0.08968
1440.95	-0.08963
1442.67	-0.0896
1444.38	-0.08968
1446.1	-0.08958
1447.81	-0.08929
1449.53	-0.08919
1451.24	-0.08913
1452.96	-0.08894
1454.67	-0.08913
1456.39	-0.08938
1458.11	-0.08894
1459.82	-0.08903
1461.54	-0.08934
1463.25	-0.08932
1464.96	-0.08911
1466.68	-0.0889
1468.4	-0.08921
1470.11	-0.0895
1471.83	-0.08944
1473.54	-0.08971
1475.26	-0.08979
1476.97	-0.08968
1478.69	-0.08959
1480.4	-0.08954
1482.12	-0.08924
1483.83	-0.08922
1485.55	-0.08943
1487.26	-0.08964
1488.98	-0.0895
1490.69	-0.0897
1492.41	-0.08966
1494.13	-0.08938
1495.84	-0.08959
1497.56	-0.08936
1499.27	-0.0894
1500.99	-0.08948
1502.7	-0.08916
1504.42	-0.08942
1506.13	-0.08931
1507.85	-0.08944
1509.56	-0.08909
1511.28	-0.08941
1513	-0.08899
1514.71	-0.08885
1516.43	-0.08903
1518.14	-0.08912
1519.86	-0.0893
1521.57	-0.0894
1523.29	-0.08914
1525	-0.08907
1526.72	-0.08935
1528.43	-0.08941
1530.15	-0.08921
1531.86	-0.08907
1533.58	-0.08921
1535.29	-0.08895
1537.01	-0.08937
1538.72	-0.0894
1540.44	-0.08955
1542.15	-0.08948
1543.87	-0.08916
1545.58	-0.08918
1547.3	-0.0896
1549.01	-0.08951
1550.73	-0.08981
1552.44	-0.08995
1554.16	-0.08963
1555.88	-0.08935
1557.59	-0.08967
1559.31	-0.08973
1561.02	-0.08967
1562.74	-0.0899
1564.46	-0.0898
1566.17	-0.08984
1567.89	-0.08974
1569.61	-0.08945
1571.32	-0.08952
1573.04	-0.08923
1574.75	-0.08943
1576.47	-0.08941
1578.18	-0.08961
1579.9	-0.08956
1581.61	-0.08955
1583.33	-0.08957
1585.04	-0.08952
1586.77	-0.08993
1588.48	-0.08967
1590.2	-0.08983
1591.91	-0.0899
1593.63	-0.08993
1595.34	-0.09014
1597.06	-0.08984
1598.77	-0.08971
1600.49	-0.08933
1602.2	-0.08911
1603.92	-0.08922
1605.63	-0.08926
1607.35	-0.08879
1609.07	-0.0889
1610.78	-0.08936
1612.49	-0.08944
1614.21	-0.08952
1615.92	-0.08945
1617.64	-0.08935
1619.36	-0.08921
1621.07	-0.0894
1622.79	-0.08929
1624.5	-0.08911
1626.22	-0.08936
1627.93	-0.08897
1629.65	-0.08897
1631.36	-0.08898
1633.08	-0.08904
1634.79	-0.08917
1636.51	-0.0889
1638.22	-0.08915
1639.94	-0.0891
1641.65	-0.08919
1643.37	-0.08911
1645.09	-0.08918
1646.8	-0.08931
1648.52	-0.08912
1650.23	-0.08873
1651.95	-0.08879
1653.66	-0.08912
1655.38	-0.089
1657.09	-0.08876
1658.81	-0.08909
1660.52	-0.08909
1662.24	-0.08919
1663.95	-0.08894
1665.67	-0.08927
1667.38	-0.08919
1669.1	-0.08935
1670.82	-0.08914
1672.53	-0.08914
1674.25	-0.08914
1675.96	-0.08909
1677.68	-0.0894
1679.39	-0.08937
1681.11	-0.08938
1682.82	-0.08902
1684.54	-0.08932
1686.25	-0.08908
1687.97	-0.08923
1689.68	-0.08904
1691.4	-0.08924
1693.11	-0.08925
1694.83	-0.08932
1696.55	-0.08931
1698.26	-0.08934
1699.97	-0.08931
1701.69	-0.08939
1703.41	-0.08908
1705.12	-0.08912
1706.84	-0.08928
1708.55	-0.08921
1710.27	-0.08946
1711.98	-0.08926
1713.7	-0.08929
1715.42	-0.08899
1717.13	-0.08849
1718.85	-0.08867
1720.57	-0.08876
1722.28	-0.08882
1724	-0.08855
1725.71	-0.089
1727.43	-0.0889
1729.14	-0.08905
1730.86	-0.08904
1732.57	-0.08865
1734.29	-0.08854
1736	-0.08856
1737.72	-0.08844
1739.43	-0.08891
1741.15	-0.08901
1742.87	-0.08882
1744.58	-0.08884
1746.3	-0.0888
1748.01	-0.08915
1749.72	-0.08877
1751.44	-0.08869
1753.16	-0.08877
1754.87	-0.08889
1756.59	-0.08899
1758.3	-0.08879
1760.02	-0.08882
1761.73	-0.08856
1763.45	-0.08893
1765.16	-0.0893
1766.88	-0.08895
1768.59	-0.08979
1770.31	-0.08894
1772.02	-0.08888
1773.74	-0.08975
1775.45	-0.08986
1777.17	-0.09009
1778.88	-0.09004
1780.6	-0.08971
1782.32	-0.08953
1784.03	-0.0899
1785.75	-0.08979
1787.46	-0.08985
1789.18	-0.08948
1790.89	-0.08928
1792.61	-0.08945
1794.32	-0.08896
1796.04	-0.08918
1797.75	-0.08947
1799.47	-0.08963
1801.18	-0.08917
1802.9	-0.08946
1804.62	-0.09035
1806.33	-0.09018
1808.05	-0.08956
1809.76	-0.08932
1811.48	-0.0896
1813.19	-0.0895
1814.91	-0.08953
1816.62	-0.08956
1818.34	-0.08978
1820.05	-0.0898
1821.77	-0.08979
1823.48	-0.08983
1825.2	-0.089
1826.91	-0.08938
1828.63	-0.08948
1830.34	-0.08944
1832.06	-0.08951
1833.78	-0.08954
1835.49	-0.08923
1837.2	-0.08943
1838.92	-0.08954
1840.63	-0.08955
1842.35	-0.0896
1844.07	-0.08945
1845.78	-0.08965
1847.5	-0.08987
1849.21	-0.08965
1850.93	-0.08974
1852.64	-0.08976
1854.36	-0.08922
1856.07	-0.08961
1857.79	-0.08971
1859.5	-0.08922
1861.22	-0.08937
1862.93	-0.08969
1864.65	-0.08968
1866.36	-0.08975
1868.08	-0.08981
1869.79	-0.08965
1871.51	-0.08977
1873.22	-0.08982
1874.94	-0.0897
1876.65	-0.08956
1878.37	-0.08933
1880.09	-0.08931
1881.8	-0.08954
1883.52	-0.08932
1885.23	-0.08961
1886.95	-0.0896
1888.66	-0.08937
1890.38	-0.08957
1892.09	-0.08989
1893.81	-0.08994
1895.53	-0.08961
1897.24	-0.08985
1898.95	-0.08989
1900.67	-0.08984
1902.38	-0.08963
1904.1	-0.08992
1905.82	-0.08984
1907.53	-0.08974
1909.25	-0.09002
1910.96	-0.09016
1912.68	-0.09006
1914.39	-0.08956
1916.11	-0.08976
1917.82	-0.09008
1919.54	-0.08978
1921.25	-0.08983
1922.97	-0.08977
1924.68	-0.08967
1926.4	-0.08977
1928.12	-0.08988
1929.83	-0.08984
1931.55	-0.08953
1933.26	-0.08977
1934.97	-0.08944
1936.69	-0.08948
1938.41	-0.08954
1940.12	-0.08938
1941.84	-0.08988
1943.55	-0.08975
1945.27	-0.08949
1946.98	-0.08931
1948.7	-0.08978
1950.41	-0.08983
1952.13	-0.08965
1953.84	-0.08952
1955.56	-0.08948
1957.28	-0.08977
1958.99	-0.08986
1960.7	-0.08979
1962.42	-0.08984
1964.13	-0.08976
1965.85	-0.08967
1967.57	-0.08966
1969.28	-0.08961
1971	-0.08957
1972.71	-0.08942
1974.43	-0.08984
1976.14	-0.08945
1977.86	-0.08974
1979.57	-0.08947
1981.29	-0.08943
1983	-0.08933
1984.72	-0.08956
1986.43	-0.08945
1988.15	-0.08968
1989.86	-0.0895
1991.58	-0.08945
1993.29	-0.08958
1995.01	-0.08955
1996.72	-0.08962
1998.44	-0.08949
2000.15	-0.08981
2001.87	-0.09008
2003.58	-0.08989
2005.3	-0.08999
2007.02	-0.08988
2008.73	-0.08943
2010.45	-0.08963
2012.16	-0.08937
2013.88	-0.0896
2015.59	-0.08957
2017.31	-0.08965
2019.02	-0.08955
2020.74	-0.08946
2022.45	-0.08952
2024.17	-0.08965
2025.88	-0.08948
2027.6	-0.08973
2029.32	-0.08963
2031.03	-0.08991
2032.75	-0.08987
2034.46	-0.08958
2036.18	-0.08993
2037.89	-0.08992
2039.61	-0.08957
2041.32	-0.08963
2043.04	-0.08985
2044.75	-0.08982
2046.47	-0.08986
2048.19	-0.09004
2049.9	-0.09004
2051.62	-0.09007
2053.33	-0.08976
2055.05	-0.08997
2056.76	-0.0902
2058.48	-0.08998
2060.19	-0.09054
2061.91	-0.09018
2063.62	-0.08983
2065.34	-0.0902
2067.05	-0.09022
2068.77	-0.09001
2070.49	-0.08987
2072.2	-0.08982
2073.92	-0.09005
2075.63	-0.09003
2077.35	-0.09004
2079.07	-0.0899
2080.78	-0.09
2082.5	-0.0902
2084.21	-0.0901
2085.93	-0.08998
2087.64	-0.09008
2089.36	-0.09019
2091.07	-0.08986
2092.79	-0.09
2094.5	-0.08994
2096.22	-0.09013
2097.93	-0.08991
2099.65	-0.08986
2101.36	-0.08971
2103.08	-0.08992
2104.8	-0.08978
2106.51	-0.09015
2108.22	-0.09005
2109.94	-0.08955
2111.66	-0.08982
2113.37	-0.08986
2115.09	-0.08986
2116.8	-0.0901
2118.52	-0.09007
2120.23	-0.08993
2121.95	-0.09033
2123.66	-0.08979
2125.38	-0.08996
2127.09	-0.09022
2128.81	-0.09002
2130.53	-0.09003
2132.24	-0.08999
2133.95	-0.09009
2135.67	-0.08987
2137.39	-0.09004
2139.1	-0.09015
2140.82	-0.09004
2142.53	-0.08988
2144.25	-0.08992
2145.96	-0.08993
2147.68	-0.09014
2149.39	-0.08993
2151.11	-0.09012
2152.83	-0.09012
2154.54	-0.08993
2156.26	-0.08997
2157.97	-0.08998
2159.69	-0.09017
2161.4	-0.09001
2163.12	-0.08988
2164.83	-0.08965
2166.55	-0.08975
2168.26	-0.08985
2169.98	-0.08987
2171.7	-0.08999
2173.41	-0.09007
2175.12	-0.08985
2176.84	-0.08976
2178.56	-0.09011
2180.27	-0.09004
2181.99	-0.09
2183.7	-0.08987
2185.42	-0.09002
2187.13	-0.08996
2188.85	-0.08986
2190.56	-0.08962
2192.28	-0.08968
2193.99	-0.08972
2195.71	-0.08992
2197.42	-0.09019
2199.14	-0.09005
2200.86	-0.08993
2202.57	-0.08945
2204.29	-0.08958
2206	-0.08967
2207.72	-0.08952
2209.43	-0.08998
2211.15	-0.08964
2212.86	-0.08956
2214.58	-0.08956
2216.3	-0.08946
2218.01	-0.08927
2219.72	-0.08953
2221.44	-0.08972
2223.16	-0.0898
2224.87	-0.08964
2226.59	-0.08962
2228.3	-0.08989
2230.02	-0.08987
2231.74	-0.08967
2233.45	-0.08969
2235.16	-0.08959
2236.88	-0.08966
2238.59	-0.08976
2240.31	-0.08952
2242.03	-0.08978
2243.74	-0.08984
2245.46	-0.08973
2247.17	-0.08961
2248.89	-0.08977
2250.61	-0.08952
2252.32	-0.08944
2254.04	-0.0897
2255.75	-0.08973
2257.47	-0.08979
2259.18	-0.08967
2260.9	-0.08967
2262.61	-0.08969
2264.33	-0.08994
2266.04	-0.09007
2267.76	-0.08993
2269.47	-0.09009
2271.19	-0.08974
2272.91	-0.08974
2274.62	-0.0897
2276.34	-0.08971
2278.05	-0.0896
2279.77	-0.08965
2281.48	-0.08945
2283.2	-0.08943
2284.91	-0.08937
2286.63	-0.08961
2288.34	-0.08965
2290.06	-0.08956
2291.77	-0.09006
2293.49	-0.09025
2295.2	-0.08986
2296.92	-0.08998
2298.63	-0.09006
2300.35	-0.09005
2302.07	-0.09015
2303.78	-0.08995
2305.49	-0.0898
2307.21	-0.09011
2308.93	-0.08975
2310.64	-0.09021
2312.36	-0.09009
2314.07	-0.09011
2315.79	-0.0899
2317.5	-0.08984
2319.22	-0.08972
2320.93	-0.09002
2322.65	-0.08978
2324.37	-0.08972
2326.09	-0.08984
2327.8	-0.0899
2329.51	-0.0897
2331.23	-0.0899
2332.95	-0.09008
2334.66	-0.09001
2336.38	-0.0894
2338.09	-0.08967
2339.81	-0.08991
2341.52	-0.09015
2343.24	-0.09001
2344.95	-0.08976
2346.67	-0.08946
2348.38	-0.08964
2350.1	-0.08976
2351.81	-0.08949
2353.53	-0.0902
2355.24	-0.08982
2356.96	-0.08946
2358.67	-0.08718
2360.39	-0.08744
2362.11	-0.08717
2363.82	-0.08729
2365.53	-0.08674
2367.25	-0.0868
2368.97	-0.08696
2370.68	-0.08681
2372.4	-0.08683
2374.11	-0.08727
2375.83	-0.0871
2377.54	-0.08678
2379.26	-0.08695
2380.97	-0.08688
2382.69	-0.08677
2384.4	-0.08607
2386.12	-0.086
2387.83	-0.08544
2389.55	-0.08585
2391.26	-0.08598
2392.98	-0.0858
2394.7	-0.08556
2396.41	-0.0855
2398.12	-0.08574
2399.84	-0.08545
2401.55	-0.08568
2403.27	-0.08535
2404.99	-0.0858
2406.7	-0.08561
2408.42	-0.08575
2410.13	-0.0853
2411.85	-0.08568
2413.56	-0.08587
2415.28	-0.08594
2416.99	-0.08554
2418.71	-0.08582
2420.43	-0.08574
2422.14	-0.08542
2423.86	-0.08585
2425.57	-0.08546
2427.29	-0.08518
2429	-0.0854
2430.72	-0.08532
2432.43	-0.08504
2434.15	-0.08535
2435.86	-0.08587
2437.58	-0.0853
2439.29	-0.08533
2441.01	-0.08556
2442.72	-0.0859
2444.44	-0.08571
2446.15	-0.08538
2447.87	-0.08526
2449.58	-0.08525
2451.3	-0.08536
2453.01	-0.08533
2454.73	-0.08504
2456.45	-0.08488
2458.16	-0.08535
2459.88	-0.08529
2461.59	-0.08566
2463.31	-0.08581
2465.02	-0.08552
2466.74	-0.08542
2468.45	-0.08549
2470.17	-0.0852
2471.88	-0.0854
2473.6	-0.08527
2475.32	-0.08557
2477.03	-0.08596
2478.74	-0.08577
2480.46	-0.08565
2482.18	-0.08604
2483.89	-0.08599
2485.61	-0.08602
2487.32	-0.08528
2489.04	-0.08523
2490.75	-0.0854
2492.47	-0.0854
2494.18	-0.08519
2495.9	-0.08556
2497.61	-0.08549
2499.33	-0.08541
2501.04	-0.08556
2502.76	-0.08561
2504.47	-0.08543
2506.19	-0.08531
2507.91	-0.0851
2509.62	-0.08514
2511.34	-0.08522
2513.05	-0.08538
2514.77	-0.08624
2516.48	-0.08633
2518.2	-0.08633
2519.91	-0.0863
2521.63	-0.08606
2523.34	-0.08613
2525.06	-0.0861
2526.78	-0.08602
2528.49	-0.08608
2530.21	-0.08605
2531.92	-0.08576
2533.64	-0.08596
2535.36	-0.08627
2537.07	-0.08593
2538.79	-0.08646
2540.5	-0.0864
2542.22	-0.08589
2543.93	-0.08585
2545.65	-0.08575
2547.36	-0.08617
2549.08	-0.08601
2550.79	-0.086
2552.51	-0.08616
2554.22	-0.08635
2555.94	-0.08611
2557.66	-0.08624
2559.38	-0.08627
2561.09	-0.08608
2562.81	-0.08611
2564.52	-0.08642
2566.24	-0.08646
2567.95	-0.08633
2569.67	-0.08611
2571.39	-0.08592
2573.1	-0.08609
2574.82	-0.08577
2576.53	-0.08576
2578.25	-0.08573
2579.96	-0.0857
2581.68	-0.08579
2583.39	-0.08599
2585.11	-0.08602
2586.82	-0.08625
2588.54	-0.08612
2590.25	-0.08599
2591.97	-0.08579
2593.68	-0.08581
2595.4	-0.0859
2597.11	-0.08558
2598.83	-0.08507
2600.55	-0.08451
2602.26	-0.08445
2603.97	-0.08479
2605.69	-0.08494
2607.41	-0.08516
2609.12	-0.085
2610.84	-0.08522
2612.55	-0.08511
2614.27	-0.08528
2615.98	-0.08494
2617.7	-0.08536
2619.41	-0.08506
2621.13	-0.08508
2622.84	-0.08527
2624.56	-0.08535
2626.28	-0.08526
2627.99	-0.08486
2629.71	-0.08495
2631.42	-0.08515
2633.14	-0.08508
2634.85	-0.08582
2636.57	-0.08585
2638.28	-0.08597
2640	-0.08611
2641.71	-0.08573
2643.43	-0.08567
2645.14	-0.08577
2646.86	-0.08619
2648.57	-0.08591
2650.29	-0.08605
2652.01	-0.08582
2653.72	-0.08615
2655.44	-0.08636
2657.16	-0.08652
2658.87	-0.08644
2660.59	-0.08634
2662.3	-0.08632
2664.02	-0.08632
2665.74	-0.08613
2667.45	-0.08631
2669.17	-0.08624
2670.88	-0.08606
2672.6	-0.08645
2674.31	-0.08625
2676.03	-0.08624
2677.74	-0.08617
2679.46	-0.08609
2681.17	-0.08605
2682.89	-0.08615
2684.61	-0.08609
2686.32	-0.08595
2688.04	-0.08601
2689.75	-0.08606
2691.47	-0.08574
2693.18	-0.08503
2694.9	-0.08521
2696.61	-0.08493
2698.33	-0.08504
2700.04	-0.08484
2701.76	-0.0852
2703.47	-0.0853
2705.19	-0.08495
2706.91	-0.08532
2708.62	-0.08536
2710.34	-0.08541
2712.05	-0.08536
2713.77	-0.08519
2715.48	-0.08575
2717.2	-0.08563
2718.91	-0.08517
2720.63	-0.08552
2722.34	-0.08576
2724.06	-0.08576
2725.78	-0.0858
2727.49	-0.08588
2729.2	-0.08602
2730.92	-0.08541
2732.64	-0.08519
2734.35	-0.08511
2736.07	-0.08511
2737.78	-0.08526
2739.5	-0.08518
2741.22	-0.0853
2742.93	-0.08518
2744.65	-0.0853
2746.36	-0.08498
2748.08	-0.08504
2749.8	-0.08483
2751.51	-0.08476
2753.22	-0.0851
2754.94	-0.08512
2756.66	-0.08515
2758.37	-0.08525
2760.09	-0.08539
2761.8	-0.0853
2763.52	-0.08532
2765.23	-0.08531
2766.95	-0.08543
2768.66	-0.08494
2770.38	-0.08517
2772.09	-0.08508
2773.81	-0.08471
2775.52	-0.08476
2777.24	-0.08536
2778.95	-0.08528
2780.67	-0.0852
2782.38	-0.08519
2784.1	-0.08541
2785.81	-0.08532
2787.53	-0.08536
2789.24	-0.08535
2790.96	-0.08486
2792.67	-0.08493
2794.39	-0.08491
2796.11	-0.08526
2797.82	-0.08533
2799.53	-0.08524
2801.25	-0.08515
2802.97	-0.08498
2804.68	-0.08511
2806.4	-0.08531
2808.11	-0.08522
2809.83	-0.08501
2811.54	-0.08524
2813.26	-0.08526
2814.97	-0.08533
2816.69	-0.08551
2818.4	-0.08518
2820.12	-0.08541
2821.83	-0.08521
2823.55	-0.085
2825.26	-0.08506
2826.98	-0.0848
2828.7	-0.08503
2830.41	-0.08496
2832.13	-0.08509
2833.84	-0.08514
2835.56	-0.08529
2837.27	-0.08538
2838.99	-0.08524
2840.7	-0.08518
2842.42	-0.08476
2844.13	-0.08498
2845.85	-0.08525
2847.56	-0.08516
2849.28	-0.08524
2850.99	-0.08524
2852.71	-0.08529
2854.43	-0.08539
2856.15	-0.08513
2857.86	-0.08531
2859.58	-0.08516
2861.3	-0.08512
2863.01	-0.08534
2864.72	-0.08513
2866.44	-0.0851
2868.16	-0.08533
2869.87	-0.08556
2871.59	-0.08555
2873.3	-0.08542
2875.02	-0.08519
2876.73	-0.08538
2878.45	-0.08519
2880.16	-0.08496
2881.88	-0.08551
2883.59	-0.08533
2885.31	-0.08495
2887.03	-0.08512
2888.74	-0.08533
2890.45	-0.0855
2892.17	-0.08557
2893.89	-0.08531
2895.6	-0.08533
2897.32	-0.08637
2899.03	-0.08605
2900.75	-0.08508
2902.46	-0.08503
2904.18	-0.085
2905.89	-0.08489
2907.61	-0.0856
2909.32	-0.08546
2911.04	-0.08547
2912.75	-0.08565
2914.47	-0.08603
2916.18	-0.08604
2917.9	-0.08618
2919.61	-0.08597
2921.33	-0.08595
2923.04	-0.0861
2924.76	-0.08585
2926.47	-0.08582
2928.19	-0.08606
2929.9	-0.08579
2931.62	-0.08578
2933.33	-0.08613
2935.05	-0.08606
2936.76	-0.08631
2938.48	-0.08643
2940.2	-0.08667
2941.91	-0.0866
2943.62	-0.0865
2945.34	-0.08566
2947.05	-0.08515
2948.77	-0.08501
2950.49	-0.08476
2952.2	-0.08504
2953.92	-0.08562
2955.64	-0.08521
2957.36	-0.0855
2959.07	-0.08569
2960.79	-0.08574
2962.5	-0.086
2964.22	-0.08608
2965.93	-0.08621
2967.65	-0.08643
2969.37	-0.08609
2971.08	-0.08619
2972.8	-0.08636
2974.51	-0.08575
2976.23	-0.08594
2977.94	-0.08626
2979.66	-0.0861
2981.37	-0.08593
2983.09	-0.08638
2984.8	-0.08604
2986.52	-0.08642
2988.23	-0.08641
2989.96	-0.0863
2991.67	-0.0863
2993.39	-0.08605
2995.1	-0.08583
2996.82	-0.08603
2998.53	-0.08594
3000.25	-0.08597
3001.96	-0.08597
3003.68	-0.08594
3005.39	-0.08596
3007.11	-0.08597
3008.82	-0.08577
3010.54	-0.08591
3012.26	-0.08567
3013.97	-0.08601
3015.68	-0.08601
3017.4	-0.08605
3019.12	-0.08584
3020.83	-0.08571
3022.55	-0.08615
3024.26	-0.08611
3025.98	-0.08631
3027.69	-0.086
3029.41	-0.08609
3031.12	-0.08628
3032.84	-0.08633
3034.55	-0.08618
3036.27	-0.08609
3037.98	-0.08602
3039.7	-0.08609
3041.41	-0.08595
3043.13	-0.08602
3044.84	-0.08586
3046.56	-0.08602
3048.28	-0.08586
3049.99	-0.08561
3051.7	-0.08597
3053.42	-0.08559
3055.14	-0.08574
3056.85	-0.08572
3058.57	-0.0855
3060.28	-0.08551
3062	-0.08558
3063.71	-0.08572
3065.43	-0.08568
3067.14	-0.08552
3068.86	-0.08562
3070.57	-0.08582
3072.29	-0.08607
3074	-0.08578
3075.72	-0.08568
3077.43	-0.08568
3079.15	-0.08567
3080.86	-0.08576
3082.58	-0.08585
3084.29	-0.0857
3086.01	-0.08584
3087.72	-0.08612
3089.44	-0.0863
3091.16	-0.08628
3092.87	-0.08629
3094.59	-0.08597
3096.3	-0.086
3098.02	-0.08582
3099.73	-0.08612
3101.45	-0.086
3103.16	-0.08574
3104.88	-0.0855
3106.59	-0.08571
3108.31	-0.08591
3110.03	-0.08585
3111.74	-0.08588
3113.46	-0.08625
3115.18	-0.08599
3116.89	-0.0856
3118.61	-0.0855
3120.32	-0.08558
3122.04	-0.08559
3123.75	-0.08551
3125.47	-0.08552
3127.18	-0.08572
3128.9	-0.08575
3130.61	-0.08582
3132.33	-0.08518
3134.04	-0.08506
3135.76	-0.0849
3137.47	-0.08507
3139.19	-0.08497
3140.91	-0.08472
3142.62	-0.0844
3144.34	-0.08468
3146.05	-0.08492
3147.77	-0.08479
3149.48	-0.08469
3151.2	-0.08503
3152.92	-0.08465
3154.63	-0.08513
3156.35	-0.0851
3158.07	-0.08497
3159.79	-0.08472
3161.5	-0.08477
3163.22	-0.08463
3164.93	-0.08431
3166.65	-0.08462
3168.36	-0.08463
3170.08	-0.0845
3171.79	-0.08453
3173.51	-0.08455
3175.22	-0.08458
3176.94	-0.08473
3178.65	-0.08461
3180.37	-0.08454
3182.08	-0.08446
3183.8	-0.084
3185.51	-0.08438
3187.23	-0.08456
3188.95	-0.08439
3190.66	-0.0841
3192.38	-0.08403
3194.09	-0.08378
3195.8	-0.08407
3197.52	-0.08402
3199.24	-0.0838
3200.95	-0.08373
3202.67	-0.08437
3204.38	-0.08408
3206.1	-0.0841
3207.81	-0.08416
3209.53	-0.08481
3211.24	-0.0847
3212.96	-0.08488
3214.67	-0.08495
3216.39	-0.08522
3218.11	-0.08539
3219.82	-0.08542
3221.53	-0.0852
3223.25	-0.08496
3224.97	-0.08504
3226.68	-0.08516
3228.4	-0.0854
3230.11	-0.08505
3231.83	-0.08508
3233.55	-0.08541
3235.26	-0.08518
3236.97	-0.08499
3238.69	-0.08521
3240.41	-0.08521
3242.12	-0.08514
3243.84	-0.08519
3245.55	-0.0852
3247.27	-0.0848
3248.98	-0.08497
3250.7	-0.08514
3252.41	-0.08523
3254.13	-0.08472
3255.84	-0.08507
3257.56	-0.08508
3259.28	-0.08517
3260.99	-0.08498
3262.7	-0.08442
3264.42	-0.08393
3266.14	-0.08416
3267.85	-0.08423
3269.57	-0.08406
3271.28	-0.08403
3273	-0.08376
3274.71	-0.08373
3276.43	-0.08395
3278.14	-0.08363
3279.86	-0.08367
3281.57	-0.08393
3283.29	-0.08387
3285.01	-0.08386
3286.73	-0.08376
3288.45	-0.08375
3290.16	-0.084
3291.88	-0.0841
3293.59	-0.08388
3295.31	-0.08398
3297.03	-0.08367
3298.74	-0.08439
3300.46	-0.08471
3302.17	-0.08476
3303.89	-0.085
3305.61	-0.0848
3307.32	-0.08476
3309.04	-0.0847
3310.75	-0.08493
3312.47	-0.08467
3314.18	-0.08461
3315.9	-0.08499
3317.61	-0.08497
3319.33	-0.08495
3321.04	-0.08484
3322.76	-0.08486
3324.47	-0.08464
3326.19	-0.08452
3327.91	-0.08449
3329.62	-0.08429
3331.34	-0.0843
3333.05	-0.08412
3334.76	-0.0843
3336.48	-0.08435
3338.2	-0.08442
3339.91	-0.08456
3341.63	-0.08434
3343.34	-0.08446
3345.06	-0.08462
3346.77	-0.08454
3348.49	-0.08406
3350.2	-0.08434
3351.92	-0.08449
3353.63	-0.08457
3355.35	-0.08421
3357.06	-0.08451
3358.78	-0.08453
3360.49	-0.08427
3362.21	-0.08462
3363.93	-0.08444
3365.64	-0.08474
3367.36	-0.08478
3369.07	-0.08445
3370.79	-0.08459
3372.5	-0.08434
3374.22	-0.08428
3375.93	-0.08445
3377.65	-0.08472
3379.36	-0.08462
3381.08	-0.08446
3382.79	-0.08439
3384.51	-0.0845
3386.22	-0.08459
3387.94	-0.08437
3389.66	-0.08435
3391.37	-0.08421
3393.09	-0.08433
3394.8	-0.08439
3396.51	-0.08456
3398.23	-0.08443
3399.95	-0.08478
3401.66	-0.08468
3403.38	-0.08474
3405.09	-0.08474
3406.81	-0.08477
3408.52	-0.08462
3410.24	-0.08476
3411.95	-0.08424
3413.67	-0.0844
3415.38	-0.08453
3417.1	-0.0845
3418.82	-0.08461
3420.53	-0.08429
3422.24	-0.08452
3423.97	-0.08435
3425.68	-0.08463
3427.4	-0.08425
3429.11	-0.08449
[truncated: 431 more rows]

## Sheet: Fig.3c (S7)
time	100 pM	1 nM	5 nM	10 nM	100 nM
0	0	0	0	0	0
1.715	0.000177	0.00013	0.00037	0.0007	0.00527
3.43	0.000335	0.00039	0.00173	0.00223	0.00633
5.146	0.000489	0.00138	0.0023	0.00288	0.00766
6.861	0.000625	0.00206	0.00276	0.00339	0.00807
8.576	0.000748	0.00243	0.00309	0.00376	0.00823
10.291	0.000825	0.0028	0.00355	0.00428	0.00878
12.006	0.000907	0.00326	0.00385	0.00462	0.00878
13.721	0.000965	0.00378	0.00412	0.00492	0.00831
15.437	0.00106	0.0039	0.00467	0.00591	0.00878
17.152	0.00119	0.00421	0.00469	0.00612	0.00847
18.867	0.00136	0.00422	0.005	0.00667	0.00847
20.583	0.00141	0.00436	0.00518	0.00682	0.00857
22.298	0.00153	0.00438	0.00552	0.00685	0.00847
24.013	0.0016	0.00444	0.00567	0.00689	0.00846
25.729	0.00182	0.00449	0.00572	0.00691	0.00847
27.444	0.00188	0.0047	0.00581	0.00694	0.00847
29.159	0.00197	0.00479	0.00583	0.00696	0.00854
30.875	0.00203	0.00487	0.00587	0.00698	0.00854
32.59	0.00208	0.00487	0.00588	0.00699	0.00857
34.305	0.00211	0.00489	0.00589	0.00716	0.00857
36.021	0.00226	0.00489	0.00595	0.00727	0.00854
37.736	0.00227	0.00503	0.00595	0.00732	0.00854
39.451	0.00235	0.00503	0.00596	0.00736	0.00852
41.166	0.00236	0.00509	0.0061	0.0074	0.00854
42.881	0.00247	0.00513	0.00611	0.00751	0.00854
44.596	0.00247	0.00515	0.0062	0.00752	0.00857
46.312	0.00247	0.00518	0.00621	0.00755	0.00857
48.027	0.00249	0.00526	0.00625	0.00764	0.00857
49.742	0.00255	0.00531	0.00629	0.00772	0.00861
51.457	0.00256	0.00536	0.00632	0.00772	0.00862
53.172	0.00262	0.00538	0.00642	0.00786	0.00863
54.887	0.00264	0.00543	0.00643	0.00788	0.00864
56.604	0.00268	0.00546	0.00654	0.00789	0.00868
58.32	0.00273	0.00547	0.00661	0.0079	0.00869
60.035	0.00276	0.00547	0.00673	0.00792	0.0087
61.75	0.00278	0.0055	0.00675	0.00793	0.00878
63.465	0.00279	0.0055	0.00676	0.00795	0.00881
65.18	0.00281	0.00556	0.00678	0.00798	0.00883
66.896	0.00283	0.00556	0.00679	0.00799	0.00887
68.611	0.00286	0.00562	0.00685	0.00808	0.0089
70.326	0.0029	0.00565	0.00693	0.0081	0.00891
72.041	0.00297	0.00568	0.00694	0.00811	0.00892
73.758	0.00298	0.00569	0.00695	0.00813	0.00892
75.473	0.00306	0.00569	0.00697	0.00813	0.00892
77.189	0.00307	0.00571	0.00697	0.00813	0.00897
78.904	0.00307	0.00574	0.00697	0.00816	0.00898
80.619	0.00307	0.00575	0.007	0.00819	0.00898
82.334	0.00309	0.00576	0.00702	0.00819	0.00898
84.049	0.00314	0.00577	0.00702	0.0082	0.00898
85.764	0.00316	0.00577	0.00703	0.00822	0.00898
87.481	0.00318	0.00577	0.00705	0.00822	0.00898
89.196	0.00318	0.00578	0.00705	0.00823	0.00899
90.911	0.0032	0.00581	0.00706	0.00826	0.00899
92.626	0.0032	0.00582	0.00709	0.00826	0.00899
94.341	0.0032	0.00584	0.0071	0.00828	0.00899
96.056	0.0032	0.00584	0.00711	0.00829	0.00899
97.773	0.00321	0.00584	0.00716	0.00834	0.00899
99.488	0.00324	0.00586	0.00718	0.00836	0.00899
101.203	0.00328	0.00588	0.00719	0.00838	0.00899
102.918	0.00328	0.0059	0.0072	0.00839	0.00898
104.633	0.00328	0.0059	0.0072	0.00839	0.00898
106.349	0.00329	0.0059	0.00722	0.00841	0.00897
108.065	0.0033	0.00591	0.00724	0.00843	0.00896
109.78	0.0033	0.00592	0.00724	0.00843	0.00896
111.495	0.00331	0.00592	0.00725	0.00844	0.00896
113.21	0.00332	0.00592	0.00728	0.00848	0.00896
114.925	0.00332	0.00594	0.00729	0.00849	0.00896
116.64	0.00332	0.00595	0.00729	0.00849	0.00898
118.356	0.00332	0.00595	0.0073	0.0085	0.00896
120.071	0.00332	0.00595	0.0073	0.0085	0.00898
121.786	0.00332	0.00595	0.0073	0.0085	0.00898
123.501	0.00332	0.00596	0.00731	0.00851	0.00899
125.216	0.00332	0.00596	0.00731	0.00851	0.00899
126.931	0.00332	0.00596	0.00732	0.00852	0.00899
128.647	0.00334	0.00599	0.00733	0.00853	0.00899
130.362	0.00334	0.00599	0.00734	0.00854	0.00899
132.077	0.00334	0.00599	0.00736	0.00857	0.00899
133.792	0.00334	0.00599	0.00736	0.00857	0.00899
135.507	0.00334	0.00599	0.00736	0.00857	0.00899
137.222	0.00334	0.00599	0.00737	0.00858	0.00899
138.938	0.00334	0.006	0.00738	0.00859	0.00902
140.653	0.00334	0.006	0.00738	0.00859	0.00902
142.368	0.00339	0.006	0.00738	0.00859	0.00902
144.083	0.00339	0.006	0.00739	0.0086	0.00902
145.798	0.0034	0.006	0.00739	0.0086	0.00902
147.513	0.0034	0.006	0.00739	0.0086	0.00902
149.229	0.00342	0.006	0.00739	0.0086	0.00904
150.944	0.00342	0.00601	0.0074	0.00861	0.00904
152.659	0.00342	0.00601	0.0074	0.00861	0.00902
154.374	0.00342	0.00602	0.0074	0.00861	0.00902
156.089	0.00342	0.00602	0.0074	0.00861	0.00902
157.804	0.00342	0.00602	0.00741	0.00862	0.00904
159.52	0.00342	0.00602	0.00741	0.00862	0.00904
161.237	0.00342	0.00604	0.00742	0.00863	0.00904
162.952	0.00342	0.00605	0.00742	0.00863	0.00904
164.667	0.0034	0.00605	0.00743	0.00865	0.00904
166.382	0.00341	0.00605	0.00743	0.00865	0.00905
168.097	0.00342	0.00605	0.00744	0.00866	0.00905
169.813	0.00342	0.00605	0.00744	0.00866	0.00905
171.53	0.00342	0.00605	0.00746	0.00868	0.00905
173.245	0.00342	0.00605	0.00748	0.0087	0.00905
174.96	0.00342	0.00605	0.00748	0.0087	0.00905
176.675	0.00342	0.00605	0.00748	0.0087	0.00905
178.39	0.00342	0.00605	0.00748	0.0087	0.00905
180.106	0.00342	0.00605	0.00748	0.0087	0.00905
181.823	0.00343	0.00605	0.00748	0.0087	0.00906
183.538	0.00342	0.00604	0.00748	0.0087	0.00908
185.253	0.00342	0.00604	0.00748	0.0087	0.00908
186.968	0.00342	0.00604	0.0075	0.00873	0.00908
188.683	0.00342	0.00604	0.0075	0.00873	0.00908
190.399	0.00342	0.00604	0.00751	0.00874	0.00908
192.114	0.00343	0.00604	0.00752	0.00875	0.00908
193.829	0.00343	0.00604	0.00752	0.00875	0.00908
195.544	0.00344	0.00604	0.00752	0.00875	0.00908
197.259	0.00344	0.00604	0.00752	0.00875	0.00905
198.974	0.00345	0.00604	0.00752	0.00875	0.00905
200.69	0.00345	0.00604	0.00752	0.00875	0.00905
202.405	0.00346	0.00604	0.00754	0.00877	0.00905
204.12	0.00347	0.00604	0.00755	0.00878	0.00905
205.835	0.00347	0.00604	0.00756	0.00879	0.00905
207.55	0.00347	0.00604	0.00756	0.00879	0.00905
209.265	0.00348	0.00604	0.00756	0.00879	0.00904
210.981	0.00348	0.00604	0.00757	0.0088	0.00904
212.696	0.00349	0.00604	0.00758	0.00882	0.00904
214.413	0.00349	0.00602	0.0076	0.00884	0.00902
216.128	0.00349	0.00601	0.0076	0.00884	0.00902
217.843	0.00349	0.00601	0.0076	0.00884	0.009
219.558	0.00349	0.006	0.0076	0.00884	0.009
221.274	0.00349	0.006	0.0076	0.00884	0.009
222.989	0.00349	0.006	0.0076	0.00884	0.00899
224.704	0.00349	0.00599	0.0076	0.00884	0.00899
226.419	0.0035	0.00599	0.0076	0.00884	0.00899
228.134	0.00351	0.00599	0.0076	0.00884	0.00899
229.849	0.0035	0.00596	0.0076	0.00884	0.00899
231.565	0.0035	0.00595	0.00762	0.00886	0.00899
233.28	0.0035	0.00595	0.0076	0.00884	0.00899
234.995	0.0035	0.00593	0.00762	0.00886	0.00899
236.71	0.0035	0.00593	0.00766	0.00891	0.00899
238.425	0.00351	0.00595	0.00766	0.00891	0.00899
240.14	0.00353	0.00595	0.00766	0.00891	0.00899
241.856	0.00353	0.00596	0.00762	0.00886	0.00899
243.571	0.00353	0.00596	0.00762	0.00886	0.00899
245.286	0.00353	0.00595	0.00762	0.00886	0.00899
247.003	0.00353	0.00595	0.00766	0.00891	0.00899
248.718	0.00353	0.00593	0.00762	0.00886	0.009
250.433	0.00353	0.00593	0.0076	0.00884	0.009
252.149	0.00353	0.00589	0.0076	0.00884	0.009
253.864	0.00353	0.00589	0.0076	0.00884	0.009
255.579	0.00351	0.00588	0.0076	0.00884	0.009
257.294	0.0035	0.00588	0.0076	0.00884	0.009
259.009	0.00349	0.00588	0.0076	0.00884	0.00902
260.724	0.00349	0.00587	0.0076	0.00884	0.00904
262.44	0.00348	0.00587	0.00762	0.00886	0.00904
264.155	0.00348	0.00585	0.00762	0.00886	0.00905
265.87	0.00349	0.00585	0.00762	0.00886	0.00905
267.585	0.00349	0.00584	0.00766	0.00891	0.00905
269.3	0.0035	0.00583	0.00767	0.00892	0.00905
271.015	0.00351	0.00581	0.00767	0.00892	0.00905
272.731	0.00351	0.00581	0.00769	0.00894	0.00905
274.446	0.00351	0.00581	0.00769	0.00894	0.00905
276.161	0.00351	0.0058	0.0077	0.00895	0.00905
277.876	0.00351	0.00579	0.00772	0.00897	0.00907
279.593	0.00351	0.00579	0.0077	0.00895	0.00905
281.308	0.00351	0.00578	0.0077	0.00895	0.00905
283.024	0.00351	0.00577	0.00769	0.00894	0.00905
284.739	0.0035	0.00577	0.0077	0.00895	0.00907
286.454	0.00349	0.00577	0.0077	0.00895	0.00908
288.169	0.00349	0.00576	0.0077	0.00895	0.00908
289.886	0.0035	0.00576	0.0077	0.00895	0.00908
291.604	0.00351	0.00574	0.0077	0.00895	0.00908
293.319	0.00351	0.00573	0.0077	0.00895	0.00908
295.034	0.00351	0.00572	0.0077	0.00895	0.00908
296.749	0.00351	0.00571	0.0077	0.00895	0.00908
298.464	0.00351	0.0057	0.0077	0.00895	0.00908
300.181	0.00353	0.00569	0.00769	0.00894	0.00907
301.897	0.00353	0.00567	0.00769	0.00894	0.00907
303.612	0.00353	0.00567	0.00769	0.00894	0.00905
305.327	0.00351	0.00567	0.00769	0.00894	0.00905
307.042	0.00351	0.00567	0.0077	0.00895	0.00905
308.757	0.00351	0.00566	0.0077	0.00895	0.00899
310.472	0.0035	0.00566	0.0077	0.00895	0.00905
312.188	0.00351	0.00565	0.00771	0.00896	0.00905
313.903	0.00351	0.00564	0.0077	0.00895	0.00905
315.618	0.00351	0.00563	0.0077	0.00895	0.00905
317.333	0.00351	0.00562	0.00769	0.00894	0.00907
319.048	0.00351	0.00561	0.00769	0.00894	0.00908
320.763	0.00351	0.00561	0.00769	0.00894	0.00909
322.479	0.00351	0.0056	0.00769	0.00894	0.00909
324.194	0.00351	0.00559	0.00769	0.00894	0.00911
325.909	0.00353	0.00558	0.00769	0.00894	0.00909
327.624	0.00353	0.00558	0.0077	0.00895	0.00908
329.339	0.00354	0.00558	0.0077	0.00895	0.00909
331.054	0.00354	0.00554	0.0077	0.00895	0.00909
332.77	0.00354	0.00554	0.0077	0.00895	0.00908
334.485	0.00355	0.00552	0.0077	0.00895	0.00909
336.2	0.00355	0.00552	0.00769	0.00894
337.915	0.00355	0.00551	0.00769	0.00894
339.63	0.00357	0.00551	0.00769	0.00894
341.345	0.00355	0.0055	0.00769	0.00894
343.062	0.00355	0.0055	0.00769	0.00894
344.778	0.00355	0.00549	0.00769	0.00894
346.493	0.00357	0.00549	0.00766	0.00891
348.208	0.00357	0.00548	0.00766	0.00891
349.923	0.00357	0.00548	0.00766	0.00891
351.638	0.00357	0.00547	0.00762	0.00886
353.354	0.00357	0.00547	0.00762	0.00886
355.071	0.00357	0.00547	0.0076	0.00884
356.786	0.00357	0.00546	0.0076	0.00884
358.501	0.00357	0.00545	0.00762	0.00886
360.216	0.00357	0.00545	0.00766	0.00891
361.931	0.00357	0.00545	0.00769	0.00894
363.647	0.00357	0.00544	0.00769	0.00894
365.362	0.00357	0.00542	0.00769	0.00894
367.077	0.00357	0.00542	0.00769	0.00894
368.792	0.00357	0.00542	0.00769	0.00894
370.507	0.00355	0.00542	0.00769	0.00894
372.222	0.00355	0.00542	0.00769	0.00894
373.938	0.00355	0.00542	0.00769	0.00894
375.653	0.00355	0.00542	0.0077	0.00895
377.368	0.00355	0.00542	0.00771	0.00896
379.083	0.00355	0.00542	0.00771	0.00896
380.798	0.00355	0.00542	0.00771	0.00896
382.513	0.00355	0.00541	0.00771	0.00896
384.229	0.00355	0.0054	0.0077	0.00895
385.944	0.00355	0.0054	0.0077	0.00895
387.66	0.00354	0.0054	0.00769	0.00894
389.375	0.00354	0.0054	0.0077	0.00895
391.09	0.00354	0.0054	0.0077	0.00895
392.805	0.00353	0.0054	0.00769	0.00894
394.521	0.00351	0.00541	0.00769	0.00894
396.236	0.00351	0.00541	0.00766	0.00891
397.951	0.00351	0.00541	0.00762	0.00886
399.666	0.00351	0.00542	0.00762	0.00886
401.381	0.00351	0.00542	0.00762	0.00886
403.096	0.00353	0.00542	0.00762	0.00886
404.812	0.00354	0.00541	0.00756	0.00879
406.527	0.00354	0.0054	0.00756	0.00879
408.242	0.00353	0.0054	0.00756	0.00879
409.959	0.00351	0.0054	0.00775	0.00901
411.674	0.00351	0.0054
413.389	0.00351	0.0054
415.105	0.00351	0.0054
416.82	0.0035	0.0054
418.535	0.00349	0.00539
420.252	0.00349	0.00539
421.967	0.00349	0.00539
423.682	0.00348	0.00539
425.398	0.00348	0.00539
427.113	0.00347	0.00539
428.828	0.00347	0.00539
430.545	0.00347	0.00539
432.26	0.00348	0.00539
433.975	0.00347	0.00539
435.691	0.00347	0.00539
437.406	0.00347	0.00539
439.121	0.00346	0.00541
440.836	0.00345	0.00539
442.551	0.00344	0.00539
444.266	0.00343	0.00539
445.982	0.00343	0.00539
447.697	0.00343	0.00539
449.412	0.00343	0.00539
451.127	0.00341	0.00539
452.842	0.00341	0.00538
454.557	0.00341	0.00537
456.273	0.00338	0.00536
457.988	0.00338	0.00536
459.703	0.00338	0.00536
461.416	0.00337	0.00536
463.131	0.00337	0.00536
464.846	0.00336	0.00535
466.562	0.00334	0.00535
468.277	0.00333	0.00535
469.992	0.00332	0.00535
471.707	0.00332	0.00536
473.422	0.00332	0.00536
475.137	0.00331	0.00536
476.854	0.00329	0.00536
478.57	0.00329	0.00536
480.285	0.00329	0.00536
482	0.00329	0.00538
483.715	0.00328	0.00539
485.43	0.00328	0.00539
487.146	0.00327	0.00539
488.861	0.00327	0.00539
490.576	0.00324	0.00541
492.291	0.00322	0.00544
494.006	0.00322	0.00544
495.721	0.00321	0.00544
497.445	0.00321	0.00544
499.16	0.00321	0.00544
500.875	0.0032	0.00544
502.59	0.0032	0.00544
504.305	0.00318	0.00544
506.021	0.00317	0.00544
507.736	0.00316	0.00544
509.451	0.00315	0.00544
511.166	0.00315	0.00545
512.881	0.00315	0.00545
514.596	0.00314	0.00545
516.312	0.00314	0.00545
518.027	0.00314	0.00545
519.742	0.00314	0.00545
521.457	0.00314	0.00545
523.172	0.00314	0.00546
524.887	0.00314	0.00546
526.604	0.00313	0.00546
528.32	0.00311	0.00545
530.035	0.00311	0.00545
531.75	0.0031	0.00546
533.465	0.00309	0.00546
535.18	0.00307	0.00546
536.896	0.00307	0.00546
538.613	0.00306	0.00546
540.328	0.00306	0.00545
542.043	0.00305	0.00545
543.764	0.00303	0.00545
545.48	0.00303	0.00545
547.195	0.00302	0.00545
548.91	0.00302	0.00545
550.625	0.00302	0.00545
552.34	0.00302	0.00545
554.055	0.00302	0.00545
555.771	0.00302	0.00545
557.486	0.00301	0.00545
559.201	0.00301	0.00544
560.916	0.00301	0.00544
562.631	0.003	0.00544
564.346	0.003	0.00543
566.062	0.003	0.00543
567.777	0.00299	0.0054
569.494	0.00298	0.00539
571.209	0.00297	0.00539
572.924	0.00296	0.00539
574.646	0.00295	0.00537
576.361	0.00292	0.00537
578.076	0.00292	0.00537
579.791	0.00292	0.00537
581.506	0.00292	0.00537
583.222	0.00292	0.00537
584.939	0.0029	0.00537
586.654	0.0029	0.00536
588.369	0.0029	0.00536
590.084	0.0029	0.00537
591.799	0.0029	0.00536
593.514	0.0029	0.00535
595.23	0.0029	0.00534
596.945	0.0029	0.00534
598.66	0.00289	0.00534
600.375	0.00288	0.00534
602.09	0.00288	0.00535
603.805	0.00287	0.00536
605.521	0.00286	0.00537
607.238	0.00286	0.00537
608.953	0.00285	0.00537
610.668	0.00284	0.00537
612.383	0.00283	0.00537
614.1	0.00283	0.00537
615.816	0.00283	0.00536
617.533	0.00283	0.00536
619.248	0.00283	0.00535
620.963	0.00283	0.00534
622.678	0.00282	0.00535
624.395	0.00282	0.00534
626.111	0.00282	0.00534
627.826	0.00282	0.00534
629.541	0.00282	0.00532
631.256	0.00281	0.00534
632.971	0.00281	0.00535
634.687	0.00282	0.00534
636.402	0.00281	0.00534
638.117	0.00281	0.00534
639.838	0.00281	0.00532
641.553	0.00281	0.00527
643.27	0.00281	0.00534
644.986	0.0028	0.00527
646.701	0.00278	0.00527
648.416	0.00278	0.00527
650.131	0.00277	0.00534
651.848	0.00276	0.00527
653.564	0.00275	0.00527
655.279	0.00275	0.00525
656.994	0.00275	0.00525
658.709	0.00275	0.00524
660.424	0.00275	0.00523
662.141	0.00273	0.00523
663.859	0.00273	0.00523
665.574	0.00272	0.00523
667.289	0.00272	0.00524
669.004	0.00271	0.00525
670.719	0.00271	0.00537
672.436	0.0027
674.154	0.0027
675.869	0.00269
677.584	0.00269
679.299	0.00268
681.014	0.00266
682.73	0.00265
684.445	0.00265
686.16	0.00264
687.875	0.00264
689.59	0.00264
691.305	0.00263
693.021	0.00263
694.736	0.00261
696.451	0.00261
698.166	0.0026
699.881	0.0026
701.596	0.00261
703.313	0.00261
705.028	0.00261
706.743	0.0026
708.458	0.0026
710.173	0.0026
711.888	0.0026
713.604	0.0026
715.319	0.0026
717.034	0.0026
718.749	0.0026
720.464	0.0026
722.179	0.0026
723.895	0.0026
725.61	0.0026
727.325	0.0026
729.04	0.0026
730.755	0.0026
732.47	0.0026
734.187	0.0026
735.903	0.0026
737.618	0.0026
739.333	0.00259
741.048	0.00259
742.763	0.00259
744.479	0.00259
746.194	0.00259
747.911	0.00259
749.626	0.00259
751.341	0.00259
753.056	0.00259
754.772	0.00259
756.487	0.00259
758.202	0.00259
759.917	0.00258
761.632	0.00258
763.347	0.00258
765.069	0.00258
766.784	0.00257
768.503	0.00257
770.22	0.00257
771.937	0.00257
773.653	0.00257
775.368	0.00257
777.083	0.00256
778.798	0.00256
780.513	0.00255
782.229	0.00255
783.944	0.00255
785.659	0.00253
787.374	0.00253
789.089	0.00253
790.804	0.00253
792.52	0.00252
794.235	0.00252
795.95	0.00251
797.665	0.00251
799.38	0.00251
801.095	0.00251
802.812	0.0025
804.528	0.0025
806.243	0.0025
807.958	0.0025
809.673	0.0025
811.388	0.0025
813.104	0.0025
814.819	0.0025
816.534	0.00249
818.249	0.00249
819.964	0.00249
821.679	0.00249
823.395	0.00249
825.111	0.00249
826.826	0.00249
828.541	0.00249
830.256	0.00249
831.971	0.00249
833.687	0.00249
835.402	0.00248
837.117	0.00247
838.832	0.00246
840.547	0.00246
842.262	0.00246
843.979	0.00246
845.695	0.00241
847.41	0.0024
849.125	0.00239
850.84	0.00239
852.555	0.00239
854.271	0.00238
855.986	0.00238
857.703	0.00238
859.418	0.00238
861.133	0.00238
862.848	0.00238
864.564	0.00238
866.279	0.00235
867.994	0.00233
869.709	0.00231
871.424	0.00231
873.139	0.00231
874.855	0.00231
876.57	0.00229
878.285	0.00229
880	0.00228
881.715	0.00228
883.43	0.00229
885.146	0.00229
886.861	0.00228
888.576	0.00227
890.291	0.00227
892.006	0.00227
893.721	0.00226
895.437	0.00226
897.152	0.00226
898.867	0.00225
900.582	0.00225
902.297	0.00225
904.012	0.00225
905.729	0.00224
907.445	0.00224
909.16	0.00223
910.875	0.00223
912.59	0.00223
914.305	0.00223
916.021	0.00223
917.736	0.00223
919.451	0.00223
921.166	0.00223
922.881	0.00223
924.596	0.00223
926.312	0.00222
928.027	0.00221
929.742	0.00221
931.457	0.00219
933.172	0.00219
934.887	0.00219
936.604	0.00218
938.32	0.00218
940.035	0.00218
941.75	0.00218
943.465	0.00218
945.18	0.00218
946.896	0.00218
948.611	0.00218
950.326	0.00218
952.041	0.00218
953.756	0.00218
955.471	0.00218
957.195	0.00218
958.91	0.00218
960.625	0.00218
962.34	0.00218
964.055	0.00218
965.771	0.00218
967.486	0.00218
969.201	0.00218
970.916	0.00218
972.631	0.00218
974.346	0.00218
976.062	0.00219
977.777	0.00221
979.492	0.00222
981.207	0.00223
982.922	0.00223
984.637	0.00224
986.354	0.00225
988.07	0.00225
989.785	0.00226
991.5	0.00226
993.215	0.00227
994.93	0.00228
996.646	0.00229
998.361	0.00229
1000.08	0.00229
1001.79	0.00229
1003.51	0.00229
1005.22	0.00229
1006.94	0.00229
1008.65	0.00228
1010.37	0.00229
1012.09	0.00229
1013.8	0.00229
1015.52	0.00228
1017.23	0.00227
1018.95	0.00227
1020.66	0.00227
1022.38	0.00227
1024.1	0.00228
1025.82	0.00228
1027.53	0.00228
1029.25	0.00228
1030.96	0.00229
1032.68	0.00228
1034.39	0.00228
1036.11	0.00228
1037.82	0.00229
1039.54	0.00229
1041.25	0.00229
1042.97	0.00229
1044.68	0.00229
1046.4	0.00227
1048.11	0.00227
1049.83	0.00227
1051.54	0.00227
1053.26	0.00227
1054.97	0.00227
1056.69	0.00226
1058.4	0.00226
1060.12	0.00226
1061.84	0.00226
1063.56	0.00226
1065.27	0.00226
1066.99	0.00227
1068.7	0.00227
1070.42	0.00227
1072.13	0.00227
1073.85	0.00227
1075.56	0.00227
1077.28	0.00226
1078.99	0.00226
1080.71	0.00226
1082.42	0.00226
1084.14	0.00225
1085.86	0.00224
1087.57	0.00224
1089.29	0.00224
1091	0.00224
1092.72	0.00224
1094.43	0.00224
1096.15	0.00224
1097.86	0.00224
1099.58	0.00224
1101.29	0.00224
1103.01	0.00225
1104.72	0.00225
1106.44	0.00226
1108.15	0.00227
1109.87	0.00227
1111.59	0.00227
1113.3	0.00227
1115.02	0.00227
1116.73	0.00227
1118.45	0.00225
1120.16	0.00225
1121.88	0.00225
1123.59	0.00227
1125.31	0.00227
1127.02	0.00227
1128.74	0.00227
1130.45	0.00225
1132.17	0.00225
1133.88	0.00225
1135.6	0.00227
1137.32	0.00227
1139.03	0.00227
1140.74	0.00227
1142.46	0.00227
1144.17	0.00225
1145.89	0.00225
1147.61	0.00225
1149.33	0.00224
1151.04	0.00224
1152.76	0.00224
1154.47	0.00224
1156.19	0.00224
1157.9	0.00224
1159.62	0.00223
1161.33	0.00222
1163.05	0.00222
1164.76	0.00222
1166.48	0.00222
1168.19	0.00222
1169.91	0.00222
1171.62	0.00222
1173.34	0.00221
1175.06	0.00221
1176.77	0.00221
1178.49	0.00221
1180.21	0.00222
1181.92	0.00222
1183.64	0.00222
1185.36	0.00222
1187.07	0.00222
1188.79	0.00222
1190.5	0.00222
1192.22	0.00222
1193.93	0.00222
1195.65	0.00222
1197.36	0.00222
1199.08	0.00223
1200.79	0.00223
1202.51	0.00223
1204.22	0.00223
1205.94	0.00223
1207.65	0.00223
1209.37	0.00222
1211.08	0.00222
1212.8	0.00222
1214.51	0.00222
1216.23	0.00222
1217.94	0.00222
1219.66	0.00222
1221.38	0.00221
1223.09	0.00221
1224.81	0.00221
1226.52	0.00221
1228.24	0.00221
1229.95	0.00222
1231.67	0.00222
1233.38	0.00222
1235.1	0.00222
1236.81	0.00222
1238.53	0.00222
1240.24	0.00222
1241.96	0.00223
1243.67	0.00223
1245.39	0.00223
1247.1	0.00223
1248.82	0.00223
1250.53	0.00224
1252.25	0.00224
1253.97	0.00225
1255.68	0.00227
1257.4	0.00227
1259.11	0.00227
1260.83	0.00227
1262.54	0.00227
1264.26	0.00225
1265.97	0.00225
1267.69	0.00225
1269.4	0.00224
1271.12	0.00225
1272.83	0.00225
1274.55	0.00224
1276.26	0.00224
1277.98	0.00224
1279.69	0.00224
1281.41	0.00224
1283.12	0.00224
1284.84	0.00223
1286.56	0.00223
1288.28	0.00224
1289.99	0.00224
1291.71	0.00224
1293.42	0.00224
1295.14	0.00224
1296.85	0.00224
1298.57	0.00224
1300.29	0.00224
1302	0.00224
1303.72	0.00225
1305.43	0.00225
1307.15	0.00225
1308.86	0.00225
1310.58	0.00225
1312.29	0.00225
1314.01	0.00227
1315.72	0.00225
1317.44	0.00227
1319.15	0.00227
1320.87	0.00227
1322.58	0.00227
1324.3	0.00227
1326.01	0.00229
1327.73	0.00229
1329.44	0.00232
1331.16	0.00232
1332.87	0.00229
1334.59	0.00232
1336.3	0.00229
1338.02	0.00232
1339.73	0.00232
1341.45	0.00233
1343.16	0.00233
1344.88	0.00233
1346.6	0.00233
1348.31	0.00234
1350.03	0.00236
1351.74	0.00236
1353.46	0.00236
1355.17	0.00236
1356.89	0.00234
1358.6	0.00234
1360.32	0.00233
1362.04	0.00233
1363.75	0.00229
1365.47	0.00222
1367.18	0.00222
1368.9	0.00222
1370.61	0.00234
1372.33	0.00236
1374.04	0.00236
1375.76	0.00237
1377.47	0.00236
1379.19	0.00237
1380.9	0.00239
1382.62	0.00239
1384.34	0.00246
1386.05	0.00246
1387.77	0.00239
		660.991
		661.441
		661.892
		662.342
		662.793
		663.243
		663.694
		664.144
		664.595
		665.045
		665.495
		665.946
		666.396
		666.847
		667.297
		667.748
		668.198
		668.649
		669.099
		669.55
		670

## Sheet: Fig.3d
with SLB
concentration	average	data1	data2	data3
1e-11	2e-05	-1e-05	1.3e-05	1e-05
1e-10	0.00197	0.0015907	0.00244	0.0018881
1e-09	0.00552	0.0059213	0.0054202	0.00523
5e-09	0.00772	0.00678	0.00782	0.00857
1e-08	0.00908	0.00854	0.00919	0.00952
1.5e-08	0.00916	0.00974	0.00854	0.00922
5e-07	0.00939	0.00941	0.00891	0.00986
1e-06	0.00921	0.00834	0.00965	0.00963
without SLB
concentration	measured data
1e-11	0.00484
1e-10	0.00677
8e-10	0.00967
5e-09	0.01129
1e-08	0.01066
1.5e-08	0.01132
5e-07	0.01275
1e-06	0.0137

## Sheet: Fig.3e
di	z-axis	electron_density (total)	electron_density (dopc)	electron_density (biot)	electron_density (water)		0.14x	z-axis	electron_density (total)	electron_density (dopc)	electron_density (biot)	electron_density (water)		1x	z-axis	electron_density (total)	electron_density (dopc)	electron_density (biot)	electron_density (water)
	-1.66249	0.00767159	0	0	0.00767159			-1.96245	0.00247975	0	0	0.00247975			-1.86239	0.00889973	0	0	0.00889973
	-1.58746	0.0033103	0	0	0.0033103			-1.88733	0.00465779	0	0	0.00465779			-1.78716	0.00340173	0	0	0.00340173
	-1.51244	0.010277	0	0	0.010277			-1.81222	0.00405434	0	0	0.00405434			-1.71193	0.00340173	0	0	0.00340173
	-1.43742	0.00361238	0	0	0.00361238			-1.73711	0.00480865	0	0	0.00480865			-1.63671	0.00755034	0	0	0.00755034
	-1.36239	0.00571436	0	0	0.00571436			-1.66201	0.000754303	0	0	0.000754303			-1.56148	0.00879931	0	0	0.00879931
	-1.28737	0.003411	0	0	0.003411			-1.5869	0.00825955	0	0	0.00825955			-1.48625	0.00630136	0	0	0.00630136
	-1.21235	0.003411	0	0	0.003411			-1.51179	0.00526123	0	0	0.00526123			-1.41103	0.00175108	0	0	0.00175108
	-1.13732	0.00872258	0	0	0.00872258			-1.43668	0.00465779	0	0	0.00465779			-1.3358	0.00475113	0	0	0.00475113
	-1.0623	0.00466337	0	0	0.00466337			-1.36157	0.00886299	0	0	0.00886299			-1.26058	0.00630136	0	0	0.00630136
	-0.987275	0.0067213	0	0	0.0067213			-1.28646	0.000452582	0	0	0.000452582			-1.18535	0.00900015	0	0	0.00900015
	-0.912251	0.0154439	0	0	0.0154439			-1.21135	0.00465779	0	0	0.00465779			-1.11012	0.00320089	0	0	0.00320089
	-0.837228	0.011542	0	0	0.011542			-1.13624	0.0072884	0	0	0.0072884			-1.0349	0.00485155	0	0	0.00485155
	-0.762204	0.0502147	0	0	0.0502147			-1.06113	0.0111919	0	0	0.0111919			-0.959671	0.00815286	0	0	0.00815286
	-0.68718	0.203754	0	0	0.203754			-0.98602	0.00338492	0	0	0.00338492			-0.88445	0.0217033	0	0	0.0217033
	-0.61216	0.752389	0	0	0.752389			-0.91091	0.0186311	0	0	0.0186311			-0.80922	0.0419254	0	0	0.0419254
	-0.53713	2.6036	0	0	2.6036			-0.8358	0.0402135	0	0	0.0402135			-0.73399	0.16275	0	0	0.16275
	-0.46211	7.09518	0	0	7.09518			-0.76069	0.146541	0	0	0.146541			-0.65877	0.646976	0	0	0.646976
	-0.38709	17.5146	0	0	17.5146			-0.68558	0.586429	0	0	0.586429			-0.58354	1.94819	0	0	1.94819
	-0.31206	53.4547	0	0	53.4547			-0.61047	1.81935	0	0	1.81935			-0.50831	5.62647	0	0	5.62647
	-0.23704	98.6659	0	0	98.6653			-0.53536	5.10976	0	0	5.10976			-0.43309	13.805	0	0	13.805
	-0.16201	24.8857	0	0	22.0456			-0.46025	12.2786	0	0	12.2786			-0.35786	30.0703	0	0	30.0703
	-0.08699	349.023	0	0	0.398711			-0.38514	27.8454	0	0	27.8454			-0.28263	80.4416	0	0	80.4416
	-0.01197	615.643	0	0	0.000402777			-0.31003	73.966	0	0	73.966			-0.20741	118.108	0	0	118.107
	0.06306	903.55	0	0	0			-0.23492	109.491	0	0	109.49			-0.13218	26.6564	0	0	23.1486
	0.13808	483.942	0	0	0			-0.15981	24.8706	0	0	21.127			-0.05696	368.253	0	0	0.410739
	0.2131	853.208	0	0	0			-0.0847	374.088	0	0	0.362838			0.01827	606.437	0	0	0.001908
	0.28813	590.236	0	0	0			-0.00959	606.444	0	0	0.000452582			0.0935	909.276	0	0	0
	0.36315	594.123	0	0	0			0.06552	917.468	0	0	0			0.16872	485.063	0	0	0
	0.43817	874.525	0	0	0			0.14063	484.652	0	0	0			0.24395	854.095	0	0	0
	0.5132	496.826	0	0	0			0.21574	863.345	0	0	0			0.31918	591.276	0	0	0
	0.58822	864.304	0	0	0			0.29085	588.532	0	0	0			0.3944	597.703	0	0	0
	0.66325	568.668	0	0	0			0.36596	585.643	0	0	0			0.46963	867.652	0	0	0
	0.73827	586.291	0	0	0			0.44107	870.831	0	0	0			0.54485	496.993	0	0	0
	0.81329	886.009	0	0	0			0.51618	496.641	0	0	0			0.62008	865.337	0	0	0
	0.88832	497.571	0	0	0			0.59129	865.624	0	0	0			0.69531	570.975	0	0	0
	0.96334	921.357	0	0	0			0.6664	572.896	0	0	0			0.77053	598.295	0	0	0
	1.03836	560.714	0	0	0.0018125			0.74151	600.844	0	0	0			0.84576	870.532	0	0	0
	1.11339	491.508	0	0	0.591377			0.81662	870.682	0	0	0			0.92099	497.667	0	0	0
	1.18841	41.204	0.00142492	0	30.7769			0.89173	498.217	0	0	0			0.99621	914.067	0	0	0
	1.26343	294.064	0.0202373	0	294.013			0.96684	915.349	0	0	0			1.07144	578.473	0	0	0.00230968
	1.33846	447.07	0.0964195	0	446.711			1.04195	569.435	0	0	0.00226291			1.14666	437.374	0	0	0.805764
	1.41348	286.209	0.197368	0	285.824			1.11706	448.527	0	0	0.76457			1.22189	46.6845	0.00180861	0	38.9422
	1.48851	264.542	0.291286	0	263.823			1.19217	45.6481	0.000388149	0	37.3495			1.29712	319.212	0.0161569	0	319.145
	1.56353	309.101	0.675629	0	308.123			1.26728	314.255	0.00723251	0	314.232			1.37234	434.729	0.061553	0	434.54
	1.63855	322.211	1.61752	0	320.277			1.34239	438.393	0.0255143	0	438.276			1.44757	282.903	0.153869	0	282.599
	1.71358	306.629	3.09611	0	303.121			1.4175	283.28	0.0787554	0	283.11			1.5228	263.753	0.327465	0	263.047
	1.7886	300.679	5.439	0	294.794			1.49261	263.068	0.28657	0	262.563			1.59802	310.75	0.908288	0	309.588
	1.86362	304.586	10.037	0.00687588	294.147			1.56772	310.215	1.01803	0	309.018			1.67325	320.129	2.12281	0	317.712
	1.93865	310.493	17.5433	0.0265311	292.471			1.64283	322.684	2.68041	0	319.804			1.74847	309.613	3.95953	0	305.238
	2.01367	314.141	28.4095	0.11469	285.172			1.71794	305.231	4.85209	0	300.063			1.8237	299.737	6.59997	0.000313492	292.664
	2.0887	316.289	42.7478	0.39474	272.71			1.79305	300.073	8.31441	0	291.392			1.89893	304.031	11.4581	0.00798027	292.097
	2.16372	323.095	62.0504	1.09118	259.541			1.86816	304.694	14.1764	0	290.204			1.97415	312.76	19.5184	0.0329997	292.748
	2.23874	334.645	86.2145	2.3449	245.653			1.94327	314.251	23.2649	0.0281848	290.613			2.04938	314.005	30.7595	0.134629	282.573
	2.31377	347.992	115.202	3.92671	228.337			2.01838	314.818	35.9039	0.0976614	278.478			2.12461	319.959	46.5841	0.407021	272.494
	2.38879	364.476	148.008	6.0695	209.861			2.09349	322.838	53.069	0.39836	268.944			2.19983	324.597	66.3372	1.22549	256.501
	2.46381	380.247	180.075	8.86859	190.802			2.1686	327.993	73.6061	0.876398	253.1			2.27506	336.894	91.7497	2.61017	242.011
	2.53884	391.263	205.929	11.8755	172.999			2.24371	341.029	99.2523	1.85057	239.414			2.35029	348.468	119.918	4.2917	223.704
	2.61386	395.355	222.031	16.0423	156.765			2.31882	353.96	126.998	3.02701	223.517			2.42551	369.679	152.825	6.71856	209.541
	2.68888	396.927	234.323	20.1525	141.921			2.39393	365.61	153.724	4.74578	206.733			2.50074	378.275	179.564	9.24372	188.857
	2.76391	393.573	240.799	24.7664	127.493			2.46904	379.598	181.723	6.94137	190.478			2.57596	387.96	203.697	12.4029	171.208
	2.83893	387.247	246.369	28.1825	112.071			2.54415	389.636	203.666	9.75185	175.675			2.65119	395.424	223.875	15.881	155.026
	2.91396	376.437	250.041	30.3177	95.5115			2.61926	392.5	219.964	12.3994	159.42			2.72642	400.272	238.241	19.5646	141.798
	2.98898	365.615	254.131	32.2963	78.6258			2.69437	394.861	233.369	15.9098	144.694			2.80164	391.633	242.594	23.1261	125.326
	3.064	346.722	253.147	32.8001	60.2027			2.76948	395.646	244.062	19.9985	130.623			2.87687	384.124	247.231	26.5594	109.823
	3.13903	330.71	254.019	32.1918	44.1424			2.84459	383.641	246.966	22.7516	113.066			2.9521	373.159	251.229	28.5977	92.8759
	3.21405	315.966	254.246	31.4607	30.1331			2.9197	372.566	250.771	26.3693	94.7593			3.02732	358.71	252.971	29.8403	75.5161
	3.28907	301.534	252.102	29.9344	19.4425			2.99481	359.962	253.544	29.6059	76.2712			3.10255	348.979	259.214	30.6738	58.8293
	3.3641	288.795	250.9	26.7117	11.1832			3.06992	346.02	253.982	31.732	59.8644			3.17777	330.18	256.893	30.5672	42.5698
	3.43912	276.319	247.298	22.9921	6.02907			3.14503	332.14	255.534	32.7803	43.5244			3.253	313.602	254.69	29.4577	29.3598
	3.51414	266.495	244.95	18.7912	2.75347			3.22014	314.979	253.01	31.8999	29.8613			3.32823	298.599	251.655	27.9396	18.9511
	3.58917	261.735	244.122	16.367	1.2456			3.29525	299.703	249.86	30.3184	19.3937			3.40345	287.523	250.206	25.995	11.3027
	3.66419	259.264	243.995	14.7931	0.476281			3.37036	286.954	246.637	28.1436	12.1368			3.47868	273.424	244.575	23.0655	5.78408
	3.73922	258.563	243.961	14.4326	0.169536			3.44547	280.898	248.628	24.9329	7.33731			3.55391	266.046	242.69	20.4229	2.93354
	3.81424	257.02	242.476	14.5095	0.0345568			3.52058	269.953	243.594	22.2619	4.09681			3.62913	262.343	242.571	18.4776	1.29451
	3.88926	253.444	239.075	14.3608	0.00817506			3.59568	265.586	244.063	19.3487	2.17462			3.70436	259.091	241.696	16.8959	0.499446
	3.96429	249.272	235.244	14.0226	0.00571436			3.67079	261.128	243.284	16.8711	0.973232			3.77958	260.695	244.604	15.9189	0.171643
	4.03931	246.046	232.331	13.7134	0.00185654			3.7459	258.249	242.53	15.2665	0.452861			3.85481	255.654	240.833	14.7362	0.0844031
	4.11433	242.879	229.3	13.5712	0.0075709			3.82101	255.76	241.513	14.0936	0.153038			3.93004	253.081	239.041	14.019	0.0205108
	4.18936	239.005	225.79	13.209	0.00601644			3.89612	253.31	239.504	13.7702	0.0359894			4.00526	249.683	236.308	13.3624	0.0130483
	4.26438	233.689	220.898	12.789	0.00165515			3.97123	250.674	236.902	13.7584	0.0141242			4.08049	248.229	235.024	13.2008	0.00485155
	4.33941	228.502	216.062	12.438	0.00155446			4.04634	246.759	232.558	14.1884	0.0129173			4.15572	241.727	228.901	12.8199	0.00610052
	4.41443	224.914	212.761	12.1516	0.00155446			4.12145	245.28	230.498	14.7726	0.00961729			4.23094	236.26	223.532	12.7241	0.00455029
	4.48945	222.207	210.155	12.0503	0.00185654			4.19656	236.234	221.388	14.845	0.000905163			4.30617	231.732	219.29	12.4384	0.00320089
	4.56448	223.708	211.707	11.9984	0.00290753			4.27167	230.61	215.59	15.0114	0.00871213			4.38139	231.611	219.197	12.4124	0.00144981
	4.6395	228.897	216.563	12.3347	0			4.34678	224.629	209.631	14.9879	0.00976815			4.45662	223.351	211.436	11.9125	0.00289963
	4.71452	229.107	216.896	12.2101	0.000100694			4.42189	223.051	208.156	14.8792	0.0164531			4.53185	222.888	211.176	11.706	0.0065022
	4.78955	233.788	221.143	12.6422	0.00280683			4.497	221.416	206.769	14.6357	0.0113427			4.60707	222.53	210.71	11.8124	0.00744992
	4.86457	238.313	225.045	13.268	0.000402777			4.57211	221.948	207.195	14.7391	0.0136716			4.6823	224.006	211.993	12.0074	0.00495197
	4.93959	242.68	228.737	13.9346	0.00827576			4.64722	225.43	211.12	14.3025	0.00774098			4.75753	231.676	218.897	12.777	0.00289963
	5.01462	247.155	232.623	14.509	0.0231595			4.72233	229.717	215.199	14.5041	0.0132191			4.83275	233.366	219.978	13.3862	0.00165066
	5.08964	250.439	235.224	15.1895	0.0258783			4.79744	232.784	218.619	14.1585	0.00698668			4.90798	238.271	224.355	13.9111	0.00495197
	5.16467	253.116	237.093	15.9545	0.0687422			4.87255	243.374	228.844	14.5298	0.000452582			4.9832	243.133	228.768	14.3558	0.00889973
	5.23969	256.125	239.128	16.8964	0.0999887			4.94766	243.837	229.475	14.3516	0.0108902			5.05843	249.345	234.326	15.0051	0.0140525
	5.31471	258.857	240.599	18.0099	0.247492			5.02277	248.153	233.856	14.2826	0.0138225			5.13366	250.295	235.454	14.7978	0.0430614
	5.38974	262.408	242.342	19.4746	0.591858			5.09788	250.475	236.39	14.0537	0.0313976			5.20888	253.271	238.103	15.047	0.121477
	5.46476	265.421	243.168	20.8176	1.43558			5.17299	253.284	239.494	13.7655	0.0238264			5.28411	256.268	240.54	15.4244	0.303947
	5.53978	269.431	243.398	22.8344	3.19862			5.2481	257.097	243.002	14.0336	0.0616732			5.35934	258.444	241.643	16.189	0.61142
	5.61481	276.254	244.762	25.2314	6.2597			5.32321	258.624	243.7	14.7732	0.150407			5.43456	265.007	246.132	17.3609	1.51388
	5.68983	286.721	247.122	28.3466	11.2509			5.39832	261.543	245.416	15.6163	0.510716			5.50979	265.727	243.544	19.3112	2.86839
	5.76485	300.8	250.557	30.5657	19.6657			5.47343	263.995	245.609	17.084	1.30172			5.58502	272.204	244.529	22.4123	5.24898
	5.83988	316.604	253.287	32.0514	31.2273			5.54854	269.645	247.53	19.2503	2.8647			5.66024	280.645	246.209	25.5184	8.88964
	5.9149	333.95	256.768	31.6925	45.3523			5.62365	272.687	244.361	22.384	5.94182			5.73547	296.099	252.399	28.8656	14.6944
	5.98993	349.516	256.983	30.1192	62.1574			5.69876	283.556	246.224	26.4429	10.8893			5.81069	307.334	253.082	30.9146	23.0966
	6.06495	363.403	254.16	28.1706	80.7852			5.77387	301.599	251.049	31.0169	19.4816			5.88592	322.141	254.701	32.4531	34.5834
	6.13997	374.613	250.349	24.8948	99.0631			5.84898	320.137	253.83	34.2239	31.91			5.96115	337.293	253.834	32.7087	49.9514
	6.215	385.843	248.371	21.1743	115.918			5.92409	341.462	257.392	37.1649	46.4804			6.03637	351.333	251.308	32.2911	66.6797
	6.29002	394.648	245.157	17.2653	131.828			5.9992	357.44	256.612	36.6957	63.6085			6.1116	369.826	250.941	30.6047	86.9348
	6.36504	397.231	236.873	13.5776	146.385			6.07431	369.637	252.106	33.9678	82.9571			6.18683	377.703	246.251	26.883	103.253
	6.44007	397.145	225.061	10.4029	161.21			6.14942	380.677	248.975	28.9879	102.067			6.26205	387.462	242.27	23.516	120.294
	6.51509	389.186	204.794	7.76985	176.214			6.22453	396.488	248.387	24.9316	122.435			6.33728	392.293	236.369	19.7701	134.86
	6.59012	376.47	178.17	6.08869	191.846			6.29964	398.892	243.108	20.2719	134.715			6.4125	398.724	229.803	15.8694	151.882
	6.66514	363.384	147.873	4.68743	210.484			6.37475	403.599	240.334	15.7613	146.743			6.48773	390.46	211.859	11.7915	165.658
	6.74016	348.942	117.339	3.23135	228.075			6.44986	402.825	229.251	11.3858	161.601			6.56296	382.398	191.276	8.64526	181.351
	6.81519	334.615	87.4533	1.94154	244.923			6.52497	393.223	209.432	7.29592	175.92			6.63818	372.189	167.577	5.58271	197.787
	6.89021	323.376	61.8384	1.10848	260.146			6.60008	378.491	180.415	3.91756	193.666			6.71341	364.193	140.761	3.68275	218.322
	6.96523	315.441	41.3487	0.559843	273.255			6.67519	361.114	146.646	1.94379	212.079			6.78864	345.052	109.728	2.02503	231.763
	7.04026	311.211	26.4347	0.300411	284.185			6.7503	344.119	111.854	0.754953	230.995			6.86386	333.104	82.6782	1.12751	247.517
	7.11528	307.208	16.0071	0.139474	290.833			6.82541	328.266	79.4485	0.344591	247.978			6.93909	322.353	59.9811	0.517221	259.767
	7.1903	305.483	9.01123	0.0418693	296.164			6.90052	323.358	54.3806	0.105375	268.302			7.01431	315.613	41.2419	0.20501	272.01
	7.26533	305.026	4.68102	0.0112151	300.024			6.97563	311.688	34.2487	0.0400489	276.78			7.08954	315.685	27.0338	0.0590981	286.18
	7.34035	304.868	2.16574	0.00150782	302.397			7.05074	309.487	21.0587	0.0060396	287.853			7.16477	308.995	16.5412	0.0101282	289.708
	7.41538	303.73	0.978924	0.000314346	302.515			7.12585	306.958	12.1047	0	294.233			7.23999	307.479	9.73114	0.00134009	294.907
	7.4904	304.56	0.38878	0	303.911			7.20096	304.378	6.81931	0	296.981			7.31522	306.679	5.40349	0	298.409
	7.56542	303.982	0.128531	0	303.542			7.27607	305.073	3.47304	0	301.027			7.39045	309.689	2.85991	0	303.74
	7.64045	303.598	0.033084	0	303.354			7.35118	304.461	1.56252	0	302.313			7.46567	305.832	1.37222	0	301.553
	7.71547	304.21	0.0061401	0	303.991			7.42629	304.029	0.624927	0	302.715			7.5409	304.954	0.58534	0	301.24
	7.79049	307.781	0.000388614	0	307.576			7.5014	303.814	0.235674	0	302.975			7.61612	305.297	0.232558	0	301.795
	7.86552	304.463	0	0	304.245			7.57651	308.698	0.0785872	0	308.011			7.69135	304.762	0.0886666	0	301.52
	7.94054	303.566	0	0	303.32			7.65162	303.41	0.0226808	0	302.748			7.76658	309.898	0.0251328	0	306.832
	8.01556	303.895	0	0	303.682			7.72673	303.174	0.00371329	0	302.549			7.8418	304.976	0.00726027	0	302.061
	8.09059	302.906	0	0	302.686			7.80184	303.714	0.000776298	0	303.084			7.91703	304.796	0.00257511	0	301.808
	8.16561	303.553	0	0	303.369			7.87695	303.346	0	0	302.801			7.99226	304.929	0.00130909	0	301.865
	8.24064	303.641	0	0	303.442			7.95206	304.328	0	0	303.801			8.06748	309.657	0.0011799	0	306.462
	8.3157	303.745	0	0	303.528			8.0272	303.239	0	0	302.648			8.1427	305.463	0.000258373	0	302.325
	8.3907	304.335	0	0	304.158			8.1023	304.313	0	0	303.782			8.2179	304.976	0	0	301.891
	8.4657	303.1	0	0	302.915			8.1774	303.16	0	0	302.618			8.2932	304.801	0	0	301.779
	8.5407	303.802	0	0	303.597			8.2525	306.539	0	0	306.024			8.3684	305.697	0	0	302.419
	8.6158	304.136	0	0	303.972			8.3276	304.971	0	0	304.404			8.4436	309.967	0	0	306.74
	8.6908	302.897	0	0	302.74			8.4027	302.662	0	0	302.184			8.5188	305.268	0	0	302.135
	8.7658	303.089	0	0	302.925			8.4778	303.551	0	0	303.05			8.5941	303.762	0	0	300.556
	8.8408	303.927	0	0	303.773			8.5529	303.727	0	0	303.243			8.6693	305.318	0	0	302.135
	8.9158	303.485	0	0	303.34			8.628	303.687	0	0	303.154			8.7445	310.18	0	0	307.058
	8.9909	302.607	0	0	302.487			8.7032	303.785	0	0	303.311			8.8197	304.879	0	0	301.911
	9.0659	300.88	0	0	300.756			8.7783	303.443	0	0	302.882			8.895	303.424	0	0	300.518
	9.1409	301.341	0	0	301.182			8.8534	302.052	0	0	301.553			8.9702	304.44	0	0	301.432
	9.2159	298.845	0	0	298.742			8.9285	306.783	0	0	306.286			9.0454	307.416	0	0	304.708
	9.291	293.805	0	0	293.718			9.0036	301.649	0	0	301.141			9.1207	302.757	0	0	300.381
	9.366	286.455	0	0	286.375			9.0787	301.954	0	0	301.49			9.1959	299.214	0	0	297.067
	9.441	271.014	0	0	270.965			9.1538	299.909	0	0	299.479			9.2711	297.143	0	0	295.43
	9.516	244.433	0	0	244.397			9.2289	296.638	0	0	296.301			9.3463	291.807	0	0	290.504
	9.5911	202.588	0	0	202.576			9.304	293.712	0	0	293.475			9.4216	282.304	0	0	281.411
	9.6661	151.084	0	0	151.076			9.3791	282.488	0	0	282.299			9.4968	257.9	0	0	257.391
	9.7411	101.372	0	0	101.37			9.4543	263.499	0	0	263.421			9.572	223.161	0	0	222.877
	9.8161	59.469	0	0	59.469			9.5294	230.668	0	0	230.621			9.6472	176.406	0	0	176.268
	9.8912	30.9784	0	0	30.9784			9.6045	188.386	0	0	188.358			9.7225	125.689	0	0	125.629
	9.9662	14.1341	0	0	14.1341			9.6796	134.72	0	0	134.707			9.7977	76.8307	0	0	76.8067
	10.0412	5.62445	0	0	5.62445			9.7547	87.4691	0	0	87.4691			9.8729	42.4847	0	0	42.4828
	10.1162	2.07701	0	0	2.07701			9.8298	50.1331	0	0	50.1331			9.9481	20.6388	0	0	20.6369
	10.1913	0.597648	0	0	0.597648			9.9049	25.2274	0	0	25.2274			10.0234	8.88571	0	0	8.88571
	10.2663	0.193596	0	0	0.193596			9.98	10.9526	0	0	10.9526			10.0986	3.3502	0	0	3.3502
	10.3413	0.0571373	0	0	0.0571373			10.0551	4.36586	0	0	4.36586			10.1738	1.11021	0	0	1.11021
	10.4163	0.0138454	0	0	0.0138454			10.1302	1.54969	0	0	1.54969			10.249	0.317899	0	0	0.317899
	10.4913	0.003411	0	0	0.003411			10.2054	0.422954	0	0	0.422954			10.3243	0.0983929	0	0	0.0983929
	10.5664	0.0121336	0	0	0.0121336			10.2805	0.133086	0	0	0.133086			10.3995	0.0259649	0	0	0.0259649
	10.6414	0.00817506	0	0	0.00817506			10.3556	0.0324725	0	0	0.0324725			10.4747	0.0125023	0	0	0.0125023
	10.7164	0.00962882	0	0	0.00962882			10.4307	0.0172074	0	0	0.0172074			10.55	0.00670305	0	0	0.00670305
	10.7914	0.00787298	0	0	0.00787298			10.5058	0.0132191	0	0	0.0132191			10.6252	0.00775118	0	0	0.00775118
	10.8665	0.0074702	0	0	0.0074702			10.5809	0.00263061	0	0	0.00263061			10.7004	0.0065022	0	0	0.0065022
	10.9415	0.00621783	0	0	0.00621783			10.656	0.00480865	0	0	0.00480865			10.7756	0.00610052	0	0	0.00610052
	11.0165	0.00797367	0	0	0.00797367			10.7311	0.00698668	0	0	0.00698668			10.8509	0.00495197	0	0	0.00495197
	11.0915	0.00872258	0	0	0.00872258			10.8062	0.00856127	0	0	0.00856127			10.9261	0.00889973	0	0	0.00889973
	11.1666	0.003411	0	0	0.003411			10.8813	0.00338492	0	0	0.00338492			11.0013	0.000602525	0	0	0.000602525
	11.2416	0.00611713	0	0	0.00611713			10.9565	0.00931557	0	0	0.00931557			11.0765	0.00889973	0	0	0.00889973
	11.3166	0.00195723	0	0	0.00195723			11.0316	0.00668496	0	0	0.00668496			11.1518	0.00455029	0	0	0.00455029
	11.3916	0.00436129	0	0	0.00436129			11.1067	0.00217803	0	0	0.00217803			11.227	0.00610052	0	0	0.00610052
	11.4667	0.000302083	0	0	0.000302083			11.1818	0.00698668	0	0	0.00698668			11.3022	0.00960268	0	0	0.00960268
	11.5417	0.0075709	0	0	0.0075709			11.2569	0.0139734	0	0	0.0139734			11.3774	0.00620094	0	0	0.00620094
	11.6167	0.00506615	0	0	0.00506615			11.332	0.0065341	0	0	0.0065341			11.4527	0.00525323	0	0	0.00525323
	11.6917	0.013688	0	0	0.013688			11.4071	0.00278147	0	0	0.00278147			11.5279	0.0121006	0	0	0.0121006
	11.7667	0.0075709	0	0	0.0075709			11.4822	0.0072884	0	0	0.0072884			11.6031	0.0103495	0	0	0.0103495
	11.8418	0.00476406	0	0	0.00476406			11.5573	0.00202717	0	0	0.00202717			11.6783	0.00620094	0	0	0.00620094
	11.9168	0.00310891	0	0	0.00310891			11.6324	0.00278147	0	0	0.00278147			11.7536	0.00610052	0	0	0.00610052
	11.9918	0.00797367	0	0	0.00797367			11.7076	0.00668496	0	0	0.00668496			11.8288	0.00340173	0	0	0.00340173
	12.0668	0.00581505	0	0	0.00581505			11.7827	0.0113427	0	0	0.0113427			11.904	0.00755034	0	0	0.00755034
	12.1419	0.00371308	0	0	0.00371308			11.8578	0.0114936	0	0	0.0114936			11.9792	0.00175108	0	0	0.00175108
	12.2169	0.00872258	0	0	0.00872258			11.9329	0.00571381	0	0	0.00571381			12.0545	0.00734949	0	0	0.00734949
	12.2919	0.00817506	0	0	0.00817506			12.008	0.0126156	0	0	0.0126156			12.1297	0.00805244	0	0	0.00805244
	12.3669	0.010277	0	0	0.010277			12.0831	0.00353578	0	0	0.00353578			12.2049	0.01045	0	0	0.01045
	12.442	0.00807437	0	0	0.00807437			12.1582	0.00886299	0	0	0.00886299			12.2802	0.00930141	0	0	0.00930141
	12.517	0.00631852	0	0	0.00631852			12.2333	0.0065341	0	0	0.0065341			12.3554	0.00360258	0	0	0.00360258
	12.592	0.00787298	0	0	0.00787298			12.3084	0.00293234	0	0	0.00293234			12.4306	0.0116989	0	0	0.0116989
	12.667	0.00631852	0	0	0.00631852			12.3835	0.00450693	0	0	0.00450693			12.5058	0.00360258	0	0	0.00360258
	12.7421	0.00436129	0	0	0.00436129			12.4586	0.00698668	0	0	0.00698668			12.5811	0.00320089	0	0	0.00320089
	12.8171	0.00476406	0	0	0.00476406			12.5338	0.00961729	0	0	0.00961729			12.6563	0.00630136	0	0	0.00630136
	12.8921	0.00476406	0	0	0.00476406			12.6089	0.00683582	0	0	0.00683582			12.7315	0.0150003	0	0	0.0150003
	12.9671	0.0075709	0	0	0.0075709			12.684	0.00931557	0	0	0.00931557			12.8067	0.00815286	0	0	0.00815286
	13.0422	0.00912535	0	0	0.00912535			12.7591	0.00480865	0	0	0.00480865			12.882	0.012201	0	0	0.012201
	13.1172	0.00486476	0	0	0.00486476			12.8342	0.011041	0	0	0.011041			12.9572	0.00630136	0	0	0.00630136
	13.1922	0.00872258	0	0	0.00872258			12.9093	0.00263061	0	0	0.00263061			13.0324	0.00620094	0	0	0.00620094
	13.2672	0.00361238	0	0	0.00361238			12.9844	0.000150861	0	0	0.000150861			13.1076	0.00775118	0	0	0.00775118
	13.3422	0.003411	0	0	0.003411			13.0595	0.00450693	0	0	0.00450693			13.1829	0.00765076	0	0	0.00765076
	13.4173	0.0103777	0	0	0.0103777			13.1346	0.00435607	0	0	0.00435607			13.2581	0.00485155	0	0	0.00485155
	13.4923	0.00526754	0	0	0.00526754			13.2097	0.00541209	0	0	0.00541209			13.3333	0.00734949	0	0	0.00734949
	13.5673	0.00591574	0	0	0.00591574			13.2849	0.0111919	0	0	0.0111919			13.4085	0.00630136	0	0	0.00630136
	13.6423	0.00526754	0	0	0.00526754			13.36	0.0072884	0	0	0.0072884			13.4838	0.00350215	0	0	0.00350215
	13.7174	0.00862188	0	0	0.00862188			13.4351	0.0117953	0	0	0.0117953			13.559	0.00589968	0	0	0.00589968
	13.7924	0.00631852	0	0	0.00631852			13.5102	0.0111919	0	0	0.0111919			13.6342	0.00444986	0	0	0.00444986
	13.8674	0.00736951	0	0	0.00736951			13.5853	0.0065341	0	0	0.0065341			13.7095	0.000401683	0	0	0.000401683
	13.9424	0.00215862	0	0	0.00215862			13.6604	0.000603442	0	0	0.000603442			13.7847	0.00320089	0	0	0.00320089
	14.0175	0.00621783	0	0	0.00621783			13.7355	0.00465779	0	0	0.00465779			13.8599	0.00620094	0	0	0.00620094

## Sheet: Fig3f
BPE%	average	stdev	data1	data2	data3
0	-6.66667e-05	0.000309	-0.000421	0.000152	6.8e-05
1	0.00087	0.000511	0.000291	0.001061	0.001259
2	0.003713	0.000436	0.003233	0.003823	0.004083
3	0.006726	0.000753	0.007526	0.006621	0.006031
5	0.009208	0.000266	0.009388	0.009333	0.008903
10	0.00931	0.000564	0.0093551	0.00985	0.008724
20	0.009259	0.00025	0.009478	0.009312	0.008987

## Sheet: Fig.3g
di	z-axis	na_number	cl_number		0.14x	z-axis	na_number	cl_number		1x	z-axis	na_number	cl_number
	-1.66061	0	0			-1.96057	0	0			-1.86051	0	0
	-1.58184	0	0			-1.8817	0	0			-1.78152	0	0
	-1.50306	0	0			-1.80284	0	0			-1.70253	0	0
	-1.42429	0	0			-1.72397	0	0			-1.62354	0	0
	-1.34551	0	0			-1.64511	0	0			-1.54456	0	0
	-1.26674	0	0			-1.56624	0	0			-1.46557	0	0
	-1.18796	0	0			-1.48738	0	0			-1.38658	0	0
	-1.10919	0	0			-1.40851	0	0			-1.30759	0	0
	-1.03041	0	0			-1.32964	0	0			-1.2286	0	0
	-0.951639	0	0			-1.25078	0	0			-1.14962	0	0
	-0.872864	0	0			-1.17191	0	0			-1.07063	0	0
	-0.794089	0	0			-1.09305	0	0			-0.991643	0	0
	-0.715314	0	0			-1.01418	0	0			-0.912655	0	0
	-0.63654	0	0			-0.93532	0	0			-0.83367	0	0
	-0.55776	0	0			-0.85645	0	0			-0.75468	0	0
	-0.47899	0	0			-0.77759	0	0			-0.67569	0	0
	-0.40021	0	0			-0.69872	0	0			-0.5967	0	0
	-0.32144	0	0			-0.61986	0	0			-0.51772	0	0
	-0.24267	0	0			-0.54099	0	0			-0.43873	0	0
	-0.16389	0	0			-0.46213	0	0			-0.35974	0	0
	-0.08512	0	0			-0.38326	0	0			-0.28075	0	0
	-0.00634	0	0			-0.30439	0	0			-0.20177	0	0
	0.07243	0	0			-0.22553	0	0			-0.12278	0	0
	0.15121	0	0			-0.14666	0	0			-0.04379	0	0
	0.22998	0	0			-0.0678	0	0			0.0352	0	0
	0.30876	0	0			0.01107	0	0			0.11418	0	0
	0.38753	0	0			0.08993	0	0			0.19317	0	0
	0.46631	0	0			0.1688	0	0			0.27216	0	0
	0.54508	0	0			0.24766	0	0			0.35115	0	0
	0.62386	0	0			0.32653	0	0			0.43013	0	0
	0.70263	0	0			0.40539	0	0			0.50912	0	0
	0.78141	0	0			0.48426	0	0			0.58811	0	0
	0.86018	0	0			0.56312	0	0			0.6671	0	0
	0.93896	0	0			0.64199	0	0			0.74608	0	0
	1.01773	0	0			0.72085	0	0			0.82507	0	0
	1.09651	0	0			0.79972	0	0			0.90406	0	0
	1.17528	0	0			0.87859	0	0			0.98305	0	0
	1.25406	0.00345527	0			0.95745	0	0			1.06203	0	0
	1.33283	0.0189546	0			1.03632	0	0			1.14102	0	0
	1.41161	0.0178687	0			1.11518	0	0			1.22001	0.000295362	0
	1.49038	0.035145	0			1.19405	0.000197273	0			1.299	0.00492269	0
	1.56916	0.0287281	0			1.27291	0.00266319	0			1.37799	0.018214	0
	1.64793	0.0310974	0			1.35178	0.00907457	0			1.45697	0.0204784	0
	1.72671	0.0394888	0			1.43064	0.0158805	0			1.53596	0.0382001	0
	1.80548	0.0429441	0			1.50951	0.0238701	0			1.61495	0.0281578	0
	1.88426	0.0393901	0			1.58837	0.0194314	0			1.69394	0.0312099	0
	1.96303	0.0469917	0			1.66724	0.020911	0			1.77292	0.0413506	0
	2.04181	0.0465968	0			1.7461	0.0310705	0			1.85191	0.0461749	0
	2.12058	0.0463993	0			1.82497	0.0291964	0			1.9309	0.0401692	0
	2.19935	0.0454121	0			1.90383	0.028506	0			2.00989	0.0445012	0
	2.27813	0.0478802	0			1.9827	0.0294923	0			2.08887	0.0450919	0
	2.3569	0.0473866	0			2.06157	0.0361996	0			2.16786	0.0443042	0
	2.43568	0.0484725	0			2.14043	0.0362983	0			2.24685	0.0466671	0
	2.51445	0.0506444	0			2.2193	0.0392574	0			2.32584	0.0439104	0
	2.59323	0.0537048	0			2.29816	0.0422165	0			2.40482	0.0487347	0
	2.672	0.0549881	0			2.37703	0.0443865	0			2.48381	0.0506053	0
	2.75078	0.0507431	0			2.45589	0.0439919	0			2.5628	0.0548388	0
	2.82955	0.0463993	0			2.53476	0.0494169	0			2.64179	0.0583832	0
	2.90833	0.0406735	0			2.61362	0.0610561	0			2.72077	0.0621244	0
	2.9871	0.0378105	0			2.69249	0.0684538	0			2.79976	0.0567094	0
	3.06588	0.036231	0			2.77135	0.0818684	0			2.87875	0.044895	0
	3.14465	0.0210278	0			2.85022	0.0807834	0			2.95774	0.0385939	0
	3.22343	0.00710798	0			2.92908	0.0627329	0			3.03672	0.0290439	0
	3.3022	0.00197444	0			3.00795	0.0498115	0			3.11571	0.0172294	0
	3.38098	9.8722e-05	0			3.08681	0.0312678	0			3.1947	0.0135866	0
	3.45975	0	0			3.16568	0.0236728	0			3.27369	0.00964848	0
	3.53853	0	0			3.24455	0.014105	0			3.35268	0.0051196	0
	3.6173	0	0			3.32341	0.00897593	0			3.43166	0.00147681	0
	3.69608	0	0			3.40228	0.00157819	0			3.51065	0.000295362	0
	3.77485	0	0			3.48114	0.000394546	0			3.58964	0	0
	3.85363	0	0			3.56001	0	0			3.66863	0	0
	3.9324	0	0			3.63887	0	0			3.74761	0	0
	4.01118	0	0			3.71774	0	0			3.8266	0	0
	4.08995	0	0			3.7966	0	0			3.90559	0	0
	4.16873	0	0			3.87547	0	0			3.98458	0	0
	4.2475	0	0			3.95433	0	0			4.06356	0	0
	4.32628	0	0			4.0332	0	0			4.14255	0	0
	4.40505	0	0			4.11206	0	0			4.22154	0	0
	4.48383	0	0			4.19093	0	0			4.30053	0	0
	4.5626	0	0			4.2698	0	0			4.37951	0	0
	4.64138	0	0			4.34866	0	0			4.4585	0	0
	4.72015	0	0			4.42753	0	0			4.53749	0	0
	4.79892	0	0			4.50639	0	0			4.61648	0	0
	4.8777	0	0			4.58526	0	0			4.69546	0	0
	4.95647	0	0			4.66412	0	0			4.77445	0	0
	5.03525	0	0			4.74299	0	0			4.85344	0	0
	5.11402	0	0			4.82185	0	0			4.93243	0	0
	5.1928	0	0			4.90072	0	0			5.01142	0	0
	5.27157	0	0			4.97958	0	0			5.0904	0	0
	5.35035	0	0			5.05845	0	0			5.16939	0	0
	5.42912	0	0			5.13731	0	0			5.24838	0	0
	5.5079	0	0			5.21618	0	0			5.32737	0	0
	5.58667	0	0			5.29504	0	0			5.40635	0	0
	5.66545	9.8722e-05	0			5.37391	0	0			5.48534	9.84539e-05	0
	5.74422	0.00098722	0			5.45278	0	0			5.56433	0.000787631	0
	5.823	0.00148083	0			5.53164	0.00059182	0			5.64332	0.00196908	0
	5.90177	0.0072067	0			5.61051	0.00088773	0			5.7223	0.0087624	0
	5.98055	0.0143147	0			5.68937	0.00374819	0			5.80129	0.0180171	0
	6.05932	0.0185597	0			5.76824	0.0106528	0			5.88028	0.0335728	0
	6.1381	0.0200406	0			5.8471	0.0266319	0			5.95927	0.0600569	0
	6.21687	0.0243843	0			5.92597	0.0434001	0			6.03825	0.0809291	0
	6.29565	0.0286294	0			6.00483	0.053461	0			6.11724	0.107512	0
	6.37442	0.0292217	0			6.0837	0.0715115	0			6.19623	0.117062	0.000196908
	6.4532	0.0332693	0			6.16256	0.0740761	0			6.27522	0.133011	0.000295362
	6.53197	0.0319859	0			6.24143	0.0784161	9.86366e-05			6.3542	0.118735	0.000393816
	6.61075	0.029123	0			6.32029	0.0829534	0			6.43319	0.106921	0.00157526
	6.68952	0.0252728	0			6.39916	0.0713143	0.000197273			6.51218	0.100029	0.00403661
	6.7683	0.025569	0			6.47803	0.0579983	0			6.59117	0.101506	0.00886085
	6.84707	0.0268524	0			6.55689	0.0443865	0.000986366			6.67015	0.1019	0.0164418
	6.92585	0.0287281	0			6.63576	0.0379751	0.00138091			6.74914	0.10249	0.0261887
	7.00462	0.0250754	0			6.71462	0.0315637	0.00256455			6.82813	0.104263	0.0365264
	7.0834	0.0245818	0			6.79349	0.0310705	0.00394546			6.90712	0.112434	0.0517867
	7.16217	0.0247792	0			6.87235	0.0309719	0.00789093			6.9861	0.106035	0.0749234
	7.24094	0.029123	0			6.95122	0.0316624	0.0100609			7.06509	0.107709	0.0831935
	7.31972	0.0310974	0			7.03008	0.0301828	0.0127241			7.14408	0.100226	0.104755
	7.39849	0.0247792	0			7.10895	0.0293937	0.0144996			7.22307	0.0994384	0.109973
	7.47727	0.0257664	0			7.18781	0.0273223	0.0160778			7.30205	0.0959925	0.116865
	7.55604	0.0296166	0			7.26668	0.0300842	0.0145982			7.38104	0.0933343	0.127202
	7.63482	0.0250754	0			7.34554	0.0260401	0.0168669			7.46003	0.0907745	0.124446
	7.71359	0.0230022	0			7.42441	0.0257442	0.0167682			7.53902	0.0921528	0.123264
	7.79237	0.0216201	0			7.50327	0.0242646	0.0147955			7.61801	0.0959925	0.131239
	7.87114	0.0226073	0			7.58214	0.0276183	0.0153873			7.69699	0.0994384	0.12543
	7.94992	0.0233971	0			7.66101	0.024166	0.0203191			7.77598	0.0985523	0.111942
	8.02869	0.0210278	0			7.73987	0.0224891	0.0155846			7.85497	0.0967802	0.107709
	8.10747	0.018461	0			7.81874	0.0254482	0.0163737			7.93396	0.0973709	0.109579
	8.18624	0.0194482	0			7.8976	0.021996	0.016571			8.01294	0.0965833	0.117455
	8.26502	0.0196457	0			7.97647	0.0196287	0.0171628			8.09193	0.0996353	0.116766
	8.3438	0.0171776	0			8.0553	0.021996	0.0172614			8.1709	0.0997338	0.111056
	8.4226	0.0186585	0			8.1342	0.0257442	0.0172614			8.2499	0.0994384	0.109678
	8.5013	0.0194482	0			8.2131	0.020911	0.0169655			8.3289	0.0997338	0.108792
	8.5801	0.0204355	0			8.2919	0.0218973	0.0186423			8.4079	0.110071	0.111844
	8.6589	0.0161904	0			8.3708	0.0210096	0.0134146			8.4869	0.104263	0.108004
	8.7377	0.0167827	0			8.4497	0.0225878	0.0149928			8.5659	0.105543	0.110564
	8.8164	0.0176712	0			8.5285	0.0212069	0.0144009			8.6448	0.101309	0.109185
	8.8952	0.01777	0			8.6074	0.0224891	0.0160778			8.7238	0.0994384	0.1146
	8.974	0.0155981	0			8.6863	0.0238701	0.0157819			8.8028	0.100325	0.102687
	9.0528	0.016684	0			8.7651	0.0211082	0.0157819			8.8818	0.101703	0.1019
	9.1315	0.0147096	0			8.844	0.0253496	0.0146969			8.9608	0.0970755	0.10761
	9.2103	0.0127351	0			8.9229	0.021996	0.0134146			9.0398	0.0907745	0.0981585
	9.2891	0.0109581	0			9.0017	0.0214041	0.0161764			9.1188	0.0835873	0.086541
	9.3679	0.00849009	0			9.0806	0.0183464	0.0139078			9.1978	0.0759079	0.0734466
	9.4466	0.00424505	0			9.1594	0.0167682	0.0127241			9.2767	0.0582847	0.05986
	9.5254	0.00325783	0			9.2383	0.0133159	0.0105541			9.3557	0.0477501	0.0473563
	9.6042	0.00108594	0			9.3172	0.00907457	0.00720047			9.4347	0.0325882	0.0292408
	9.683	0.000691054	0			9.396	0.00611547	0.00493183			9.5137	0.0209707	0.0144727
	9.7617	9.8722e-05	0			9.4749	0.00443865	0.00236728			9.5927	0.0136851	0.00728559
	9.8405	9.8722e-05	0			9.5538	0.00147955	0.00157819			9.6717	0.00580878	0.00275671
	9.9193	0	0			9.6326	0.000690456	0.000394546			9.7507	0.00324898	0.000984539
	9.9981	0	0			9.7115	0.000690456	0			9.8297	0.000492269	9.84539e-05
	10.0768	0	0			9.7904	0	0			9.9086	0.000393816	9.84539e-05
	10.1556	0	0			9.8692	0	0			9.9876	0	0
	10.2344	0	0			9.9481	0	0			10.0666	0	0
	10.3132	0	0			10.027	0	0			10.1456	0	0
	10.3919	0	0			10.1058	0	0			10.2246	0	0
	10.4707	0	0			10.1847	0	0			10.3036	0	0
	10.5495	0	0			10.2636	0	0			10.3826	0	0
	10.6283	0	0			10.3424	0	0			10.4616	0	0
	10.707	0	0			10.4213	0	0			10.5405	0	0
	10.7858	0	0			10.5002	0	0			10.6195	0	0
	10.8646	0	0			10.579	0	0			10.6985	0	0
	10.9434	0	0			10.6579	0	0			10.7775	0	0
	11.0221	0	0			10.7368	0	0			10.8565	0	0
	11.1009	0	0			10.8156	0	0			10.9355	0	0
	11.1797	0	0			10.8945	0	0			11.0145	0	0
	11.2585	0	0			10.9733	0	0			11.0935	0	0
	11.3372	0	0			11.0522	0	0			11.1724	0	0
	11.416	0	0			11.1311	0	0			11.2514	0	0
	11.4948	0	0			11.2099	0	0			11.3304	0	0
	11.5736	0	0			11.2888	0	0			11.4094	0	0
	11.6523	0	0			11.3677	0	0			11.4884	0	0
	11.7311	0	0			11.4465	0	0			11.5674	0	0
	11.8099	0	0			11.5254	0	0			11.6464	0	0
	11.8887	0	0			11.6043	0	0			11.7254	0	0
	11.9674	0	0			11.6831	0	0			11.8043	0	0
	12.0462	0	0			11.762	0	0			11.8833	0	0
	12.125	0	0			11.8409	0	0			11.9623	0	0
	12.2038	0	0			11.9197	0	0			12.0413	0	0
	12.2825	0	0			11.9986	0	0			12.1203	0	0
	12.3613	0	0			12.0775	0	0			12.1993	0	0
	12.4401	0	0			12.1563	0	0			12.2783	0	0
	12.5189	0	0			12.2352	0	0			12.3573	0	0
	12.5976	0	0			12.3141	0	0			12.4362	0	0
	12.6764	0	0			12.3929	0	0			12.5152	0	0
	12.7552	0	0			12.4718	0	0			12.5942	0	0
	12.834	0	0			12.5507	0	0			12.6732	0	0
	12.9127	0	0			12.6295	0	0			12.7522	0	0
	12.9915	0	0			12.7084	0	0			12.8312	0	0
	13.0703	0	0			12.7873	0	0			12.9102	0	0
	13.1491	0	0			12.8661	0	0			12.9892	0	0
	13.2278	0	0			12.945	0	0			13.0682	0	0
	13.3066	0	0			13.0238	0	0			13.1471	0	0
	13.3854	0	0			13.1027	0	0			13.2261	0	0
	13.4642	0	0			13.1816	0	0			13.3051	0	0
	13.5429	0	0			13.2604	0	0			13.3841	0	0
	13.6217	0	0			13.3393	0	0			13.4631	0	0
	13.7005	0	0			13.4182	0	0			13.5421	0	0
	13.7793	0	0			13.497	0	0			13.6211	0	0
	13.858	0	0			13.5759	0	0			13.7001	0	0
	13.9368	0	0			13.6548	0	0			13.779	0	0
	14.0156	0	0			13.7336	0	0			13.858	0	0

## Sheet: Fig.3h
IB	OB	average	stdev	data1	data2	data3
DIW	DIW	0.00405	0.00032	0.00374	0.00438	0.00402
DIW	0.01X	0.00384	0.00106	0.00505	0.00334	0.00312
DIW	0.1X	0.00415	0.000551	0.00353	0.00458	0.00434
DIW	1X	0.00419	0.000905	0.00518	0.00397	0.00341
1X	1X	0.00018	0.00019	0.00017	-1e-05	0.00037

[truncated: 12 more sheets: Fig.4a,b,c,d, Fig.4f, Fig.4g, Fig. S3, Fig. S5, Fig.S9a, Fig.S9b, Fig.S10a, Fig. S11b, Fig. S11e, Fig. S12b, Fig. S12d]
